# Supplementary material for: Light-Stress Influences the Composition of the Murine Gut Microbiome, Memory Function, and Plasma Metabolome
Source: Front Mol Biosci. 2019 Oct 18;6:108. doi: 10.3389/fmolb.2019.00108 (PMC6813214; doi:10.3389/fmolb.2019.00108)
Supplement: Supplementary file 1 [file Table_1.XLSX]

## Sheet: Supplement Table 1
Supplement Table 1: Summary of the numbers of statistically significant metabolites for each comparison (Tukey adjustment for multiple comparisons, p-value threshold for significance of 0.10).
	Significant & Lower	Not Significant	Significant & Higher
DD - LL	5	223	5
DD - LD	8	218	7
LD - LL	8	214	11
