# Supplementary material for: Light-Stress Influences the Composition of the Murine Gut Microbiome, Memory Function, and Plasma Metabolome
Source: Front Mol Biosci. 2019 Oct 18;6:108. doi: 10.3389/fmolb.2019.00108 (PMC6813214; doi:10.3389/fmolb.2019.00108)
Supplement: Supplementary file 2 [file Table_2.XLSX]

## Sheet: Normalized_Data
Metabolite	P_DD_803	P_DD_804	P_DD_807	P_DD_808	P_DD_811	P_DD_812	P_DD_815	P_DD_816	P_DD_819	P_DD_820	P_DD_823	P_DD_824	P_LD_827	P_LD_831	P_LD_832	P_LD_835	P_LD_836	P_LD_839	P_LD_840	P_LD_843	P_LD_844	P_LL_847	P_LL_848	P_LL_851	P_LL_852	P_LL_855	P_LL_856	P_LL_859	P_LL_860	P_LL_863	P_LL_864	P_LL_867	P_LL_868
1,5-anhydrohexitol*	21.5138	21.8248	21.6167	21.6963	21.6354	21.6	21.9017	21.8023	21.3259	21.786	22.0367	21.7286	21.7422	21.5407	21.4672	22.3239	21.702	21.6776	21.6179	21.5023	21.648	21.8062	22.1545	21.5164	22.1299	21.7881	21.7492	21.4025	21.9963	21.5374	21.5537	21.619	21.3779
1-monopalmitin	15.5237	15.6189	15.522	15.2265	15.3285	14.9152	15.6549	14.4514	15.0078	13.6161	15.0508	14.943	14.9025	14.7531	15.1692	13.6748	14.6911	14.589	15.3729	14.6338	15.4577	14.8331	14.3766	15.0113	14.9588	14.4167	15.0982	15.0907	15.4092	14.8597	15.2479	14.5744	14.6364
2,4-diaminobutyric acid *	16.3537	14.9485	15.216	14.8757	15.3922	15.6671	15.1635	15.7458	15.6294	16.0022	15.1324	15.177	15.1134	16.0538	15.3771	15.3513	15.0964	16.0433	15.0872	15.473	16.445	15.4496	14.4801	15.2549	14.5451	15.1781	16.1555	15.0915	15.4187	16.3208	15.049	16.4501	16.8159
2-hydroxybutyric acid	19.1448	19.0649	19.7268	19.1861	19.2806	18.8883	19.4166	18.6777	18.7309	19.7895	19.5059	19.3257	19.3688	19.3874	19.3255	19.5886	18.7135	18.3503	19.2076	18.0987	18.538	19.3998	19.6152	18.8812	19.0813	19.5703	19.4571	18.0774	19.2827	19.2011	19.7969	19.0052	19.0892
2-hydroxypyridine	20.0012	19.4839	19.1256	18.5656	19.1614	19.4838	19.0569	19.389	19.3761	19.878	18.8109	18.7918	19.3596	19.8551	19.3152	19.4322	19.0449	19.602	18.8206	18.8837	20.0376	19.4305	19.0076	18.8383	19.0073	19.1785	19.8786	19.295	19.3008	19.8166	19.0319	19.8562	20.7604
2-ketoisocaproic acid	15.2311	16.2379	16.5649	16.1479	15.7414	15.3892	16.4368	16.2126	16.2228	16.7021	16.3362	16.0866	16.4683	15.9403	16.1177	17.0361	16.3373	16.1399	15.6659	16.4833	16.458	16.2726	17.3813	15.7593	17.4999	16.196	16.5947	16.4715	16.1853	16.0818	15.7673	15.6368	16.3587
2-methyl-3-hydroxybutyric acid	15.094	17.3441	16.4993	17.4054	17.7007	15.1589	16.6838	16.9957	16.944	16.4525	16.2879	15.372	15.3021	15.8529	17.4674	16.721	17.7014	16.6848	17.0323	18.66	17.2186	18.3349	17.4356	16.87	17.6667	17.8815	16.061	17.3872	17.4288	17.4119	16.9981	15.8153	16.0801
2-oleoylglycerol	16.8556	17.3959	16.6884	17.5003	16.8752	17.2824	17.5386	16.7498	17.5068	16.404	17.482	17.3422	16.9828	16.9255	17.2103	16.2639	17.2057	17.3808	17.5428	16.7534	16.7722	16.5745	16.8225	16.9121	17.3994	17.2708	16.9614	17.3542	17.1435	16.6349	17.3882	16.6516	17.2734
3-amino-2-piperidone*	18.2329	18.2162	18.1054	19.0838	17.9619	17.8644	18.4343	18.3443	17.9836	18.1365	18.4641	18.5514	18.7806	18.5992	18.5249	18.639	18.0167	17.6677	17.9513	18.2257	18.3985	18.3135	18.3094	18.3649	18.5297	18.9325	17.6496	17.939	18.4858	18.2458	17.8789	18.4287	17.6517
3-deoxytetronic acid*	18.9518	19.1668	19.2907	19.4991	19.3416	19.0314	19.4051	18.9721	18.9865	19.139	19.6554	19.3396	19.2972	18.9944	18.8788	19.3017	18.9921	19.1772	19.1727	18.8495	19.2203	19.381	19.7199	19.2444	19.1475	19.074	19.4379	18.9079	19.3399	19.3276	19.1108	19.1622	19.2678
3-hydroxybutyric acid	19.2001	19.5567	20.0036	19.9333	19.6264	19.0821	19.8078	19.6597	20.6182	20.4831	19.7698	19.6467	19.9911	19.4368	19.0692	20.0936	19.3279	19.542	19.82	19.1325	19.4214	19.5259	20.3219	19.3397	20.0308	19.7459	21.0292	19.0395	20.1051	19.885	19.7741	19.5175	19.8535
3-indolepropionic acid	17.7538	17.8321	17.771	18.1479	17.5173	17.2105	18.1145	18.0731	18.1689	18.3637	18.1038	18.1943	18.761	17.3452	17.5853	18.6387	17.6811	18.116	18.4028	17.4756	17.1713	18.1533	17.707	17.9255	17.9025	17.1009	17.198	17.2373	17.9815	18.0441	18.6635	17.9034	17.5634
3-phosphoglyceric acid	15.0871	14.601	15.477	15.1938	14.8034	14.9612	14.8844	15.7428	15.0641	15.7454	14.6107	15.6109	15.0849	15.2852	14.864	15.2381	15.0187	15.0418	15.2367	15.7969	15.0567	15.0286	14.9106	15.3451	14.6277	15.044	14.9965	14.3371	15.3435	15.2085	14.8513	15.2974	15.179
adenosine-5-monophosphate	17.4653	15.3054	18.4421	17.3582	17.9882	16.6062	15.3966	17.4825	17.5696	16.0586	17.4843	17.7478	16.0187	17.4563	17.1924	16.0226	17.684	16.0502	16.6899	18.0252	17.7801	16.793	16.4254	16.8985	16.0103	16.6157	17.2977	15.3465	17.642	16.418	16.0965	17.8223	15.2075
allantoin			17.5903	17.4277	16.8053			17.8533	17.6614	17.1737		16.7959	17.6192	17.246				17.6614	17.2771	18.3606	19.0426	17.041	19.3322		18.8147	17.0387	17.5705			17.9576	18.7855	17.2097
alpha ketoglutaric acid	19.5779	20.132	19.7108	19.9751	19.3461	19.358	20.0821	19.5557	19.5047	19.7553	20.011	19.801	20.0013	19.4389	19.8722	20.2819	19.8589	19.5198	19.8565	19.5284	19.8661	19.6856	20.0015	19.36	20.4712	19.1495	19.3767	19.5606	19.7589	19.652	19.7352	19.5702	19.0939
alpha-Tocopherol	15.7986	17.6612	17.6739	17.495	17.9335	17.3387	16.8901	16.4888	17.6769	18.1048	17.2122	17.6614	17.6528	17.0258	17.2601	17.4263	16.9481	17.4067	17.3473	16.3069	17.2416	17.792	18.8089	15.7843	16.669	17.3005	17.5164	17.9686	17.4374	17.1469	17.2755	16.9624	16.7074
aminomalonic acid*	19.0417	18.625	18.9176	18.8451	19.0601	18.4719	18.9765	18.8988	18.9345	19.3193	19.3297	19.0297	19.635	19.3158	19.0451	19.5529	18.8876	19.488	18.9144	19.0876	20.3079	19.2533	19.461	18.6245	19.0884	18.9699	19.0306	19.3215	19.0635	19.1662	18.757	19.268	19.2919
arachidic acid	16.4071	12.5005	16.5782	20.8429	20.3966	17.8123	21.3437	16.5347	20.3229	20.4076	21.2807		20.8819	20.4041	17.6599	12.951	17.2936	21.4076	19.8878	16.7402	21.0102	20.9916	15.5982	16.8376	19.3114	18.9931	20.0999	16.4673	20.0257	16.7871	21.4048	17.2971	20.0865
behenic acid	17.7916	17.6988	17.5266	17.8504	17.9734	16.9334	17.6418	16.8391	17.1949	16.0499	17.6887	17.5646	15.1943	17.5987	17.6027	16.5348	17.1228	17.8338	17.3139	17.6405	17.096	17.2677	17.3321	17.288	16.9312	17.8382	17.9006	17.578	17.0044	16.4604	17.4811	17.4502	16.7563
beta-sitosterol	16.4132	17.1425	16.2475	16.8423	16.0579	16.9997	16.9889	16.9736	16.9545	17.2755	17.1805	16.6032	17.1006	17.0257	16.9867	16.6376	16.6989	16.4235	16.2986	16.1107	16.7345	17.1946	17.6783	16.2357	16.9547	17.3139	16.804	17.4508	16.216	16.3544	16.6668	16.7253	16.0724
campesterol	16.7012	17.5362	17.0869	17.1164	16.6311	16.5233	17.5844	17.4801	17.3513	17.313	16.7744	16.4714	16.8439	17.5461	17.1673	17.3142	17.3919	17.1432	16.7758	17.0585	16.7845	17.7597	17.6614	17.1449	17.3511	17.4406	17.4706	17.8128	17.3787	17.023	16.9478	16.7847	16.7849
carbonate ion	24.7085	24.6344	24.8078	24.7143	24.874	24.9522	25.3196	24.3733	24.3336	25.4439	25.0325	24.6333	25.1971	25.231	25.0824	25.4727	24.5657	24.8902	24.7783	24.9963	25.3252	25.3182	25.0681	24.3331	25.1241	24.9324	25.2217	24.9871	25.0438	24.9107	24.5252	24.8797	24.5176
cholersterol	20.8994	21.2865	21.273	21.0724	21.1103	21.1583	21.4383	20.8265	21.2292	21.3752	21.3519	21.0828	21.6028	21.1574	21.0692	20.978	20.9005	20.9068	21.1035	20.7867	21.2051	21.6196	21.7388	20.876	21.2983	21.5322	21.4554	21.5561	21.05	21.0965	21.0902	20.7028	20.691
cholestan-3-ol*	16.2704	16.1683	16.024	15.5668	15.3274	15.4515	16.164	15.5411	15.8093	16.169	16.0954	16.0152	16.0542	15.9463	16.3191	16.3251	15.9784	16.0435	15.4757	16.2055	15.9227	16.6823	16.6397	16.1571	15.8449	16.0724	16.3765	16.4512	16.1316	20.6636	15.8053	15.8465	15.6162
cholestan-3-ol, (3_,5_)-*	15.4781	15.2941	15.4061	15.3435	14.9734	16.2395	14.5992	13.0676	15.0214	15.9076	15.5499	15.6168	16.2515	15.6836	15.5873	15.0733	15.8074	14.5595	15.66	14.1915	15.521	15.55	16.1592	15.1515	15.0854	17.1062	15.2087	15.2896	14.3853	16.2093	16.9987	14.1766	13.8497
citric acid	22.9976	23.3614	23.2888	23.6397	23.2013	23.0315	23.6565	23.6184	23.4992	23.9823	23.8275	23.2601	23.6006	23.4233	23.4003	24.1453	23.4933	23.5861	23.4693	23.4585	23.5206	23.4836	23.6953	23.3898	23.706	23.3956	23.6778	23.2877	23.6916	23.3098	23.3573	23.339	23.1892
creatinine	18.755	18.6298	18.9604	19.6853	19.005	18.8083	19.9127	19.055	18.9849	19.7465	20.0563	19.9051	19.7314	18.9746	19.286	19.8712	19.5357	18.8772	19.4229	19.3103	20.101	19.7095	19.4965	18.5496	19.8404	19.8802	18.9827	19.2107	19.3202	19.0194	18.9824	18.9336	17.2791
cycloleucine	15.7685	15.8758	15.3779	15.7838	15.072	16.7063	15.8641	14.7179	16.5252	16.3586	17.2907	15.9371	16.1299	15.4058	15.2478	15.3641	15.7833	15.781	15.323	15.129	16.4157	16.1126	16.2854	14.9175	15.9982	16.1604	17.3404	15.5858	15.7454	17.0815	15.7204	15.6858	15.8802
dehydroalanine	15.7961	15.5834	16.3778	16.2688	15.6838	16.2524	15.7142	15.5077	15.3466	15.5531	15.5863	15.7648	16.2382	16.1006	16.1768	16.0011	14.8972	15.0849	15.1432	15.9675	16.7925	15.2637	15.8361	15.7645	15.2163	15.6648	15.9157	15.7723	15.969	15.6202	15.4839	16.2877	16.3662
D-fructose	20.8977	20.5432	19.797	20.6202	19.8398	20.4551	20.9023	19.2541	20.8039	20.5326	19.9587	20.3798	20.1766	18.6361	20.0275	20.1844	20.7315	20.9585	20.0407	20.2528	21.0512	20.0003	20.9205	17.8681	19.6868	20.4297	19.4713	20.8219	20.2145	20.7598	19.7318	18.6809	20.0641
D-glucose	25.0754	25.2208	25.0896	25.1526	25.2476	25.2817	25.4798	25.4104	25.0187	25.6092	25.4776	25.2066	25.5643	25.4548	25.379	26.0007	25.2621	25.2684	25.173	25.3988	25.1609	25.3513	25.4822	25.2556	25.7309	25.3155	25.281	25.1811	25.5424	25.174	24.964	25.4125	25.2613
D-glucuronic acid	17.3704	17.464	17.9103	17.6614	17.7783	17.3584	18.1019	18.0303	17.5294	17.9734	18.0078	17.7798	17.6224	17.6092	17.7324	18.6467	17.7058	17.805	17.9006	17.7849	18.1144	17.5516	18.1869	17.6795	18.0905	17.7953	17.7882	17.6094	18.1521	17.7378	17.6423	17.8446	17.8359
D-malic acid	20.1334	20.525	20.1075	20.7316	19.6634	19.5499	20.4654	20.2636	20.0288	20.2689	20.2129	20.2721	21.0392	20.2714	20.3549	20.9535	20.4753	20.0579	20.5538	19.8775	20.415	20.7898	20.7831	20.0178	20.8591	19.3503	19.5378	20.1171	20.7153	20.6829	20.6223	20.1876	19.6296
D-mannitol	14.8129	15.8771	14.171	15.082	14.2404	14.5645	15.1868	15.1795	13.9608	19.1958	14.2562	15.1782	14.2126	14.2599	15.142	15.3642	19.8034	14.6805	13.7741	19.1837	13.8524	14.5394	19.5183	14.4781	15.7084	14.585	13.9262	15.0185	14.4567	14.4696	14.7269	14.7407	14.9247
D-mannose	26.1404	21.1253	19.8243	21.1375	20.5417	25.0442	21.5616	22.4968	21.4384	22.8957	21.6217	18.9901	21.391	21.5068	21.189	21.8858	22.0474	21.0668	21.1088	21.312	21.926	26.4944	21.4233	22.0144	22.464	16.4193	21.7339	20.9278	21.6629	20.7851	20.7824	21.4352	22.0786
docosahexaenoic acid	18.0498	18.3432	17.7951	18.1348	17.6483	17.2313	18.0484	18.5977	19.267	17.9923	17.8512	17.5325	17.7544	17.8812	18.2735	17.79	18.3391	17.8999	17.9884	18.2248	18.3528	17.7563	16.5495	17.5316	19.0078	18.4691	18.3961	18.3752	18.048	16.7542	17.7013	17.6603	17.9626
D-threitol	15.8559	15.6926	15.5911	16.2911	15.6353	15.4073	15.8015	15.3443	15.4047	15.7473	16.0037	15.6327	16.397	15.7413	16.0429	16.0173	15.188	16.086	15.8496	15.7829	15.7895	16.0915	15.682	16.0414	15.5884	15.908	15.7247	15.3683	15.7055	15.6739	15.5716	15.7944	15.0046
D-xylulose	17.0834	16.9124	16.7914	16.707	16.9605	16.7555	16.5973	16.9741	16.8323	16.919	17.1883	16.6818	17.2066	16.5923	16.6421	16.8693	16.4063	16.5958	16.6845	16.3964	16.8507	16.6013	16.9239	16.5544	16.7179	17.4998	16.9893	16.1501	16.8322	16.1416	16.3521	16.5655	16.6236
EDTA	24.4467	24.6843	25.2061	25.0058	24.9429	25.2232	24.8456	25.5068	25.4305	24.8223	24.48	24.8767	24.4116	25.1866	24.7235	24.3805	24.952	24.0623	25.0058	24.5561	23.8323	24.9805	24.1197	24.9377	22.0099	24.8005	25.0969	25.0238	24.8412	25.2364	24.9927	25.4186	24.4638
EDTA minor	21.9442	21.7048	22.0001	21.7445	21.3828	21.8516	21.7519	22.1319	21.8858	22.7566	21.1908	21.3178	21.5834	22.4866	22.0843	21.4824	21.6669	22.0486	21.3179	21.7856	22.9079	22.2405	22.0059	22.0613	20.8297	21.4901	22.218	21.9649	21.8059	22.2804	21.7028	22.2057	23.0222
erythritol	17.2952	17.1903	17.2534	17.4601	16.9728	17.0261	17.3776	17.3799	17.3737	17.4037	17.4947	17.2781	17.5588	17.3037	17.4049	17.8844	17.2824	17.2833	17.5612	17.389	17.6189	17.373	17.2533	17.6757	17.7463	17.0388	17.0385	16.939	17.3664	16.932	17.2592	17.2326	17.0548
fumaric acid	18.3513	18.8777	18.4065	19.179	18.2675	18.1875	18.8827	18.8123	18.513	18.7865	18.5873	18.5118	19.5313	18.7554	18.6116	19.3752	19.1616	18.6764	18.9668	18.0957	18.6315	19.0312	19.1744	18.3572	19.6154	17.8829	18.3195	18.6157	19.419	19.1932	18.8988	18.5746	18.2222
galactonic acid	18.2685	18.8662	18.7297	18.8104	18.9237	18.1746	18.8198	18.8116	18.6346	19.1345	19.1648	18.6851	18.9075	18.8658	18.8968	19.8653	18.8487	19.1277	18.7558	19.0299	18.8484	18.6059	19.4313	18.7815	19.7179	18.7322	18.7874	18.638	19.1757	18.7678	18.8286	18.874	18.9807
gluconic acid	16.73	16.7396	16.4459	16.561	15.9889	19.1085	17.1082	16.9334	16.5344	17.0408	17.664	17.1135	19.811	15.9906	16.6015	17.8605	16.7624	15.1779	18.5494	17.1118	17.4853	16.4148	15.9871	16.7075	16.6382	17.4669	17.0772	18.7112	17.1349	15.1516	16.8939	17.3045	19.8829
glyceric acid	16.1716	16.1009	16.0231	16.1436	16.0947	15.9771	16.2931	16.2429	15.9723	16.4841	16.3703	16.1263	16.4235	16.061	16.2133	16.5454	16.2805	16.21	16.1085	16.1262	16.4199	16.1559	16.4699	15.913	16.6661	16.2143	16.3546	15.9039	16.3515	16.2401	16.2173	16.2374	16.1917
glycerol	23.2239	23.1293	23.2862	22.7383	22.5262	23.2251	24.0978	23.7697	23.445	24.2043	23.153	23.3482	23.4967	23.13	23.049	23.8075	23.3468	23.4696	22.8316	23.6533	23.0452	23.0048	22.6373	22.6941	24.1974	22.6928	23.3813	22.875	23.3645	22.5892	22.3657	22.927	22.7872
glycine	22.8068	22.5493	22.6544	22.5602	22.9294	22.5897	22.7204	22.8252	22.9033	22.8293	22.8871	22.8997	23.2598	22.7754	22.6589	23.092	22.9282	22.7749	22.8041	22.5491	22.8381	22.8777	23.1133	22.4474	23.1927	22.7327	22.8107	22.6342	22.7837	22.7409	22.3782	23.0039	22.9183
glycolic acid	18.9486	18.8104	18.698	18.6974	19.1757	18.8317	19.0213	18.443	18.3955	18.6351	19.225	18.852	18.7875	18.5046	18.3567	18.699	18.4134	18.4021	18.3907	18.4666	18.4758	18.7504	18.9429	18.4088	18.8971	19.5338	19.6148	18.5269	18.97	18.907	18.5138	18.6395	18.6389
heptadecanoic acid	18.9572	19.1249	18.7427	18.7604	19.1433	19.1752	19.1549	18.7009	19.167	18.423	19.0384	18.7449	18.9495	18.7933	18.951	18.1369	18.8615	18.8759	18.7258	18.749	18.4838	18.459	18.3309	18.7362	18.7549	19.2953	19.4327	18.8485	18.7669	18.1304	18.9631	18.8605	18.826
L-2-aminoadipic acid	18.5705	18.1301	18.9366	19.1186	19.0327	18.2801	18.8	18.8823	18.8794	19.2675	18.8693	18.6098	19.3967	18.8914	18.6721	19.0617	18.7538	18.128	18.8805	17.7179	18.7235	18.502	19.2102	18.7266	18.6327	18.747	18.749	18.0143	19.1494	19.3301	18.9962	19.1702	18.6952
lactic acid	25.4809	25.971	25.8475	25.8151	25.8143	25.7535	25.8662	25.8815	25.4393	25.8891	25.9751	25.826	26.1768	25.9648	25.6618	26.3578	25.894	26.0385	25.9596	25.7924	25.9877	25.6011	26.2099	25.4528	26.4138	25.5874	25.4546	25.5657	26.1399	25.8964	25.6745	26.064	26.0239
L-alanine	20.0788	20.0206	19.8019	20.3258	20.1262	20.0165	20.0126	20.1901	19.7523	20.168	20.5221	20.3777	20.7377	20.417	20.1678	20.6694	20.2978	19.8183	20.227	20.0071	20.4011	20.4832	20.5379	19.9694	20.6198	20.3376	19.9025	19.9473	20.471	19.9692	19.833	20.331	20.1804
L-aspartic acid	21.0191	20.4472	20.6837	20.4814	20.9774	20.8016	20.5387	20.7885	20.7962	21.0637	20.8162	20.7007	21.1426	21.0929	20.7769	20.9557	20.7811	20.8145	20.6194	20.605	20.834	20.9802	21.2026	20.8157	21.0434	20.7757	21.0307	20.6814	20.9596	20.9705	20.6498	21.2655	21.06
lauric acid	19.6459	18.5346	18.5902	18.0672	18.5267	18.9334	18.0402	18.9184	19.0757	19.1765	17.6223	17.7909	18.0994	19.4439	18.9978	18.8385	18.5492	19.2433	18.3209	18.421	19.6913	18.7217	18.2488	18.8257	17.206	18.0401	19.3957	18.6364	18.7861	19.5386	18.4024	19.694	19.7016
L-cysteine	20.0101	19.2809	19.3688	20.1431	20.3157	19.5607	20.327	20.4947	20.0108	19.3404	19.6425	20.1041	19.628	19.5778	19.776	20.1008	20.2516	19.9305	19.9068	19.3317	20.4673	19.4325	19.0389	19.0678	19.2619	20.2785	19.4858	19.811	20.1557	19.7101	19.9122	20.0128	19.4071
L-cystine	20.9432	20.3871	20.1985	20.8998	20.8459	20.2762	20.8417	20.4454	20.4343	19.9548	20.3413	20.1238	20.0394	20.4473	20.4562	21.1594	20.4007	20.2086	20.4717	20.3618	21.3546	20.0497	20.1264	19.8083	19.6363	20.9693	20.7401	20.7729	21.2158	20.8614	20.8739	21.1408	20.7943
L-glutamic acid	19.3669	19.3221	19.5737	19.8371	19.8207	19.5709	19.556	19.7071	19.8457	19.8441	19.8251	20.1719	20.1683	19.4557	19.5318	19.8921	19.9618	19.8236	19.7635	19.428	20.1301	19.3884	20.099	19.316	19.7315	19.3362	19.7965	19.0365	19.6858	19.7764	19.8172	20.0033	19.4533
L-glutamine	23.3695	23.3678	23.504	23.267	23.3708	23.0103	23.205	23.4862	23.3822	23.3564	23.3358	23.5056	23.5656	23.2237	22.8727	23.7792	23.2955	23.4312	23.3354	23.2488	23.4504	23.2737	23.2087	22.8884	23.6974	23.5582	23.3863	23.2591	23.4128	23.1901	23.0622	23.4801	23.2473
linoleic acid	19.5201	19.7776	18.9522	19.2112	18.9262	18.6561	19.692	19.4589	20.6308	19.7509	19.8614	19.083	19.0591	18.8457	19.3687	18.5773	19.3606	18.6099	19.0012	19.6106	19.0407	19.1225	18.4587	19.0747	20.0703	20.776	21.1518	19.5142	19.3048	17.8292	18.8484	19.1317	19.2971
L-isoleucine	22.3654	21.9893	22.047	22.318	21.8793	21.6598	22.0448	22.1246	21.8638	21.8485	22.2769	22.5561	22.5404	22.137	21.9135	22.6541	21.9421	21.8891	22.1543	21.9082	22.075	22.1394	21.8838	21.719	22.2538	22.2495	21.9297	21.3236	22.4374	22.352	21.7256	22.2373	22.2004
L-leucine	22.9139	22.45	22.6245	22.7969	22.4369	22.2347	22.5328	22.5454	22.317	22.2142	22.7861	23.0866	23.1264	22.6354	22.3879	23.017	22.4668	22.2942	22.578	22.3486	22.5879	22.7156	22.2452	22.4359	22.777	22.9045	22.5173	21.8859	22.8877	22.7017	22.1795	22.8016	22.7403
L-methionine	22.1747	21.2298	22.2268	22.1985	22.2937	21.7389	21.5564	21.2589	21.2879	20.9004	22.2518	22.5331	22.3338	21.8044	21.723	21.7145	21.4498	21.9562	22.2773	21.1296	21.8769	21.8907	22.4282	21.6157	21.6377	22.1097	21.2662	21.4843	21.8042	21.8363	21.7412	21.818	21.4085
L-ornithine	22.5432	21.918	22.3961	22.4066	22.3097	21.8388	22.1031	21.6543	21.6918	21.69	22.3201	22.558	22.6511	21.9604	21.6568	21.9385	21.806	21.2571	22.1511	21.0845	21.6553	22.2476	22.4628	21.743	21.8317	22.4597	21.7207	21.8519	22.2668	22.3734	22.2698	22.0553	21.6503
L-phenylalanine	21.3148	20.949	21.2528	21.1741	20.9634	20.7391	21.1253	20.8752	20.8023	20.7152	21.2164	21.2555	21.241	20.9785	20.917	21.4022	20.7814	21.0239	21.1017	20.6338	21.035	21.1387	21.4416	20.8761	21.2974	21.0619	20.9171	20.8447	21.2719	21.2294	20.9741	21.0163	20.8244
L-proline	21.6059	21.2528	21.1268	21.7076	21.6352	21.1078	21.0956	21.1509	20.8246	20.9759	21.9861	22.0803	22.4155	21.487	21.3264	21.532	21.4785	20.8823	21.7332	20.6946	21.5437	21.8123	21.4142	21.0843	21.7986	21.7478	20.6313	20.732	21.7092	21.4123	21.0017	21.5256	21.2625
L-pyroglutamic acid	18.1165	18.0406	18.5974	18.0874	18.2074	18.4668	18.4185	18.2232	18.1299	18.602	18.1864	18.3421	18.4856	18.6524	18.2275	18.9289	18.0138	18.1634	18.1014	18.2736	18.4571	18.1218	18.5365	17.8643	18.5816	18.497	18.3303	18.261	18.2221	17.9601	17.8974	18.4401	17.9687
L-serine	22.5611	22.0942	22.0996	22.1727	22.4373	21.9841	22.1421	22.3793	22.2031	22.1894	22.5521	22.6631	22.9296	22.4024	22.2484	22.7176	22.3877	22.2653	22.3597	21.9833	22.4749	22.5823	22.8697	21.9304	22.6829	22.3245	21.9884	22.1242	22.5469	22.5443	22.0242	22.478	22.3194
L-threonic acid	18.3563	18.0116	17.6516	17.8289	18.4732	17.8846	17.954	19.0719	17.9149	17.8779	17.7517	17.6684	17.8811	18.2192	17.9384	18.5638	18.187	18.0555	18.365	18.1514	18.3005	17.4745	17.5767	17.5809	18.5466	18.0034	18.2009	17.9299	18.3681	18.3287	17.8606	18.3477	18.279
L-threonine	21.7927	21.2903	21.463	21.5426	21.5662	21.058	21.4187	21.5133	21.1849	21.1928	21.7724	21.8748	21.9901	21.4496	21.4217	21.9272	21.5915	21.394	21.6139	20.9752	21.6061	21.6405	22.1752	21.1393	21.7777	21.5352	21.193	21.1976	21.9091	21.8571	21.5115	21.564	21.454
L-tryptophan		22.1605	22.7295	19.2861	22.1401	21.6131	22.3846	17.87	22.6748	23.1403	23.6967	23.1712	19.2234	21.7646	22.1705	23.7066	22.2689	22.3436	23.4483	22.0872	23.2519	23.6402	23.8009	23.3101	23.73	23.2548	22.7703	22.2845	23.5351	23.6192	22.4238	21.9495	22.7776
L-tyrosine	21.8498	21.6826	21.6804	21.9425	21.0178	20.957	21.4605	21.4044	21.3219	21.6822	21.8723	21.4698	21.9489	21.6585	21.4052	21.9997	21.3349	21.3169	21.4653	21.4477	20.1479	21.6062	20.4853	21.3138	21.7772	21.0998	20.9233	21.3726	20.0641	21.8914	21.3118	21.3622	21.3345
L-valine	23.7605	23.4776	23.6426	23.7168	23.3678	23.2004	23.5687	23.4416	23.1675	23.3008	23.8633	23.9348	23.9617	23.4091	23.3481	23.8158	23.4906	22.9597	23.4096	23.2412	23.4661	23.6018	23.5427	23.0784	23.6879	23.7861	23.6215	22.9729	23.9188	23.5658	23.2559	23.5951	23.5436
monostearin	20.2883	20.3665	20.149	19.5317	19.9762	19.3458	20.6406	19.9333	20.033	20.003	20.3787	19.8403	20.1657	19.0706	19.6309	19.7779	19.5528	20.3477	20.0413	19.3853	20.5827	19.3071	19.671	19.7867	20.3701	19.4116	19.9147	20.5507	20.5211	19.8188	19.771	19.2838	20.1535
myo-inositol	20.9615	20.7705	21.2372	21.0151	21.0459	20.9003	20.8745	20.9296	21.1685	21.1196	21.2568	21.2185	21.35	20.6463	20.5779	21.3465	20.9179	21.346	20.9697	20.7042	21.356	21.0762	21.58	20.6365	21.2845	21.1848	21.251	20.6599	21.1364	20.7767	21.0242	21.2119	20.8037
myristic acid	22.47	22.7805	22.5669	22.5179	22.8688	22.9638	23.2167	22.5785	22.7577	22.2387	22.8522	22.5553	22.7272	22.8689	22.9932	22.0546	22.6995	23.0059	22.4505	22.4529	22.0271	22.2708	22.052	22.7542	22.881	23.2553	23.2702	22.5178	22.6349	22.302	22.7376	22.7794	22.7308
N-formylglycine	16.703	15.6629	15.3324	15.2349	15.5221	15.8805	15.2326	16.2637	15.9017	16.2116	15.0056	14.9906	15.3587	16.4534	15.7701	15.9136	15.8544	16.0933	15.2393	15.817	16.4961	15.6414	15.1592	15.7634	14.9472	14.8467	16.2075	15.4075	15.9427	16.3028	15.413	16.5077	17.2968
N-methylalanine	14.3213	14.2293	15.1078	17.9702	14.902	14.3439	17.731	14.1115	14.501	14.2424	18.0958	18.0137	18.284	17.2213	17.5761	14.6943	17.5059	15.9336	14.7651	16.7839	17.5137	17.8511	17.9653	17.3187	17.7414	18.1118	14.9442	14.8609	14.5549	15.3627	14.8904	14.2504	14.3255
oleic acid	19.7522	20.3111	19.3505	19.7764	19.3705	19.3201	20.3886	20.1085	20.7909	20.0148	20.4322	19.6572	19.425	19.4168	20.0108	19.5508	20.0628	19.3062	19.5561	20.1714	19.4884	19.2705	18.8259	19.6529	20.5468	20.923	21.2681	20.0698	19.7794	18.559	19.4872	19.515	19.7581
oxalic acid	19.6324	18.4832	18.4078	17.6493	18.2643	18.5383	17.8104	18.9122	18.9365	19.0396	17.6053	17.8629	17.9057	19.3094	18.4748	18.3224	18.2676	19.1736	17.9088	18.3482	19.3481	18.6687	17.7024	18.2214	16.3479	17.8975	19.2635	18.4854	18.5146	19.4621	18.2728	19.3751	20.2438
palmitic acid	22.7214	23.1068	22.613	22.8267	22.7442	23.0872	23.3547	22.8978	23.1668	22.6651	22.9786	22.6588	22.9095	22.6473	22.9041	22.3051	22.7812	22.785	22.7125	22.8592	22.3701	22.4035	22.2971	22.5623	23.1753	23.3691	23.5584	22.7296	22.7182	22.1583	22.8044	22.664	22.7105
palmitoleic acid	18.2534	18.9903	17.6614	18.0785	16.969	17.3521	18.7779	19.0811	19.0583	18.7314	18.4618	17.662	17.67	18.0396	18.5392	18.6749	18.8862	18.4603	18.0553	19.161	18.3485	17.8695	16.3799	18.6386	19.5326	18.7034	19.6957	18.6168	18.6718	17.0384	18.0551	18.1611	18.4704
phosphate ion	23.8086	24.0821	24.1645	24.3478	24.3267	23.9626	24.4278	24.3054	24.3615	24.5654	24.3618	24.2307	24.5007	24.186	24.0642	24.8021	24.1555	24.2826	24.1512	24.2943	24.2688	24.4277	24.354	23.898	23.7995	24.4778	24.5887	24.0409	24.3641	24.2476	23.8618	24.5178	24.3885
pinitol*	17.7467	17.5848	17.6109	17.7308	17.8328	17.6947	17.4633	16.5301	16.3024	15.8612	18.4004	17.888	17.4994	17.2776	17.0016	16.1322	16.5742	17.5925	17.4571	17.0335	17.2871	17.9888	18.2051	17.0721	17.7628	17.9979	18.0652	16.9864	17.6009	17.7565	17.4067	17.1097	17.1472
porphine	19.851	19.6186	19.4437	19.0593	19.7014	19.8825	19.5194	19.5422	19.5267	20.2015	19.2712	19.2138	19.819	20.0656	19.6309	20.0064	19.2639	19.5912	19.2215	19.1554	19.5988	19.7102	19.5808	19.0121	19.4016	19.6191	20.1335	19.5847	19.8023	19.9622	19.1919	19.9402	20.3218
pseudo uridine	17.104	17.4651	17.3816	17.3094	17.5525	17.0236	17.1894	17.2366	17.3861	16.6787	17.1296	16.994	17.0568	16.8429	16.896	16.8449	17.1657	17.2712	17.3459	16.8194	16.945	16.5308	17.0674	17.0257	16.923	17.5302	17.0024	16.9822	17.2055	16.482	17.4108	17.052	17.1838
pyruvic acid	21.6275	22.4977	22.2394	22.4999	22.1528	21.7364	22.2111	22.3931	21.7591	22.7265	22.3283	22.3257	22.6599	22.2502	22.0978	23.4517	22.7835	22.577	22.3568	22.5819	22.5928	21.7719	22.6595	21.9096	23.001	21.8281	21.6649	21.9645	22.7243	22.3176	22.3482	22.2052	22.3957
ribitol	16.3997	15.8981	16.5237	16.1899	16.7589	16.2173	16.5132	16.3171	15.713	16.5815	17.9043	16.4591	16.7919	16.1666	15.8092	16.4383	15.9698	15.7998	15.9748	15.7253	16.071	16.4624	17.3993	16.235	16.5316	17.1542	17.0371	15.8425	16.5662	16.3797	16.3504	16.7091	16.4786
serotonin	17.7047	16.3477	20.5118	19.1669	18.0484	17.0365	16.9852	18.0331	17.5632	18.0074	18.4151	20.2301	18.1112	17.9076	16.1213	18.3969	14.2186	14.1285	16.922	20.5841	14.8549	16.9949	18.5004	18.7225	17.7135	17.1156	17.7795	14.5313	18.1069	14.1713	14.1862	18.8139	14.06
stearic acid	22.2808	22.6858	22.5138	22.3991	22.6968	23.0003	22.9669	22.1383	22.2837	21.8676	22.5958	22.2621	22.5688	22.4772	22.5661	21.6243	22.376	22.4545	22.3629	22.2919	22.0214	21.8218	22.0469	22.0323	22.4268	22.7275	22.4676	22.2939	22.2305	21.6224	22.5763	22.412	22.0973
sucrose	15.4779	15.055	15.0203	15.1096	15.512	15.278	14.7237	14.9785	14.5819	14.0155	15.6856	15.204	15.505	15.2022	16.8326	15.0982	14.7588	15.3377	15.2761	15.2126	15.1459	15.3166	15.1857	14.9241	15.3511	15.2921	15.2352	15.4809	15.0918	15.4759	14.6906	15.1871	14.7108
taurine	19.4004	18.8358	19.686	19.125	19.4218	18.9111	18.6977	19.31	19.1908	19.2252	18.772	19.3768	19.3156	19.1855	19.0217	19.6716	19.1353	19.187	19.2191	19.2768	19.0669	19.2247	19.6108	19.1424	19.0281	18.9708	19.0972	18.9625	19.455	19.408	19.0889	19.4823	18.8145
triethylene glycol*	14.4787	14.9304	14.8113	15.2628	15.871	15.2412	15.4713	15.4811	15.0042	15.6302	14.9925	15.0143	16.3933	15.4975	15.5371	15.9125	14.1747	15.3336	14.9542	14.1041	14.9945	15.8723	16.1721	14.2805	15.4434	15.2843	15.8549	16.1619	14.8643	15.3353	15.1306	18.4442	14.4552
urea	25.4221	25.542	25.4347	25.8399	25.663	26.3771	26.2078	25.9711	26.0097	26.3887	25.8103	25.7917	25.9994	25.9043	25.0474	26.4214	24.199	25.634	25.8781	24.3373	25.7741	25.3939	26.0874	24.8457	25.3985	26.0465	22.6056	25.5593	26.0304	25.9025	25.6097	26.0351	26.0309
xylitol	17.4381	17.4334	17.2066	18.0202	17.2412	17.1713	17.4675	18.0613	16.9275	16.9821	17.9739	17.4986	17.7053	17.3962	17.3436	17.7256	17.5419	17.0808	17.4548	17.994	17.4587	17.7109	17.6262	18.4017	18.1078	17.6	17.1632	17.1635	17.4224	17.3166	17.2867	17.3317	17.2324
xylose	16.8118	17.7869	17.8387	18.2645	16.6218	16.2413	19.0504	17.3292	17.4152	17.0411	17.0132	16.6701	16.7796	17.0174	16.7756	17.3998	16.5148	16.9087	17.0703	16.377	16.834	17.6614	16.6889	18.0265	17.052	16.5396	16.5169	16.1206	17.446	17.6926	17.4207	17.028	16.3952
Unknown 001	19.1073	18.5237	18.5861	18.1469	18.2152	18.5609	18.3273	18.5608	18.536	18.4556	17.9929	18.5281	19.5177	18.5203	18.0129	17.8895	18.224	18.4242	17.8823	17.4868	18.3116	18.3744	18.4798	17.9196	16.5474	17.8197	18.8726	18.6214	17.8564	18.4727	17.9467	17.8454	18.1756
Unknown 002	16.0767	17.4353	17.2516	16.393	16.4884	14.8598	17.3123	16.7388	17.9385	16.1006	17.7066	15.8254	17.172	17.3401	16.9219	18.4671	16.9131	17.9654	17.384	16.7842	16.7683	17.2238	16.1277	15.7098	17.414	14.797	18.0518	16.8929	17.4643	17.6302	15.5892	17.3825	15.8803
Unknown 003	18.6412	19.1088	18.1261	17.0577	17.212	19.3535	16.9863	17.5465	17.8515	19.671	18.6477	18.6072	19.0903	18.8202	18.7056	19.6245	19.2361	17.2427	18.8356	18.6046	18.1497	18.1718	18.2676	17.6472	19.0251	18.9688	17.835	18.0465	17.4648	18.0796	17.2433	18.9043	17.9589
Unknown 004	18.1989	18.1105	18.0871	11.0015			18.1688	17.6112	17.3699	17.8238	18.2075	17.8803	18.6035	18.2589	17.9869	18.0941	16.8091	17.732	17.8931	18.1671		17.0151	17.9951	18.2139	17.5637	18.4366	18.3986	17.7225	17.9459	18.1168	17.6676	18.3351	18.0725
Unknown 005	17.1967	18.769	18.6418	18.6289	18.5284	16.4998	15.6709	18.7	18.1313	16.8882	16.0147	18.6281	18.9221	16.9293	16.6009	17.2969	15.8592	18.8992	18.7606	16.3683	12.5108	16.7655	16.3007	16.4983	15.7301	15.7637	17.0647	16.0492	18.988	18.6581	16.7064	18.8076	18.8848
Unknown 006	17.3083	17.3362	16.8846	16.7973	17.6255	17.8991	17.5545	16.6459	16.7831	17.2407	17.8503	16.9023	17.4858	17.3344	15.977	17.4382	16.9049	14.1524	16.9408	17.6727	17.6521	18.2562	17.4901	17.7621	17.5181	17.1871	18.6795	17.115	17.3987	17.1872	16.8507	17.2676	17.0782
Unknown 007	20.7429	20.5747	20.4074	16.3155	17.703	20.6063	20.8571	16.6794	16.9087	20.3691	20.9622	20.6267	20.6254	20.2562	20.1021	20.428	16.615	17.4654	17.3371	20.2351	20.3496	20.5727	16.4526	20.1208	20.6253	17.6478	21.3228	15.9377	16.7729	17.3773	20.2715	20.4026	20.356
Unknown 008	17.5434	18.1392	17.4033	18.6445	17.5253	18.9924	18.501	16.8206	17.0917	17.5958	16.8686	17.3627	19.828	18.1246	19.9735	17.7296	17.596	15.7475	17.0324	17.8124	17.8351	18.0536	16.2903	18.1527	17.2136	18.1472	18.241	18.1775	17.2553	17.5568	17.4982	18.6422	17.6509
Unknown 009	15.571	17.7759	15.7615	16.7079	15.6264	16.0401	17.2718	16.2985	15.8896	15.876	16.0686	16.383	17.0088	15.7543	16.0471	16.252	18.1933	15.0882	15.4272	15.7217	15.4153	22.5088	15.4966	18.7528	18.7559	16.0997	17.7054	15.1987	16.3212	15.0163	15.0812	16.0461	15.4043
Unknown 010	16.5884	16.6039	16.5303	16.4848	16.4024	17.1005	16.6366	16.6766	16.4685	16.6038	16.424	16.4137	16.7423	16.8274	16.5473	21.0495	16.6708	20.4934	20.3485	16.4066	20.916	17.0948	20.6377	16.1906	16.6019	16.8653	17.0291	16.727	16.3923	20.505	16.2081	16.4753	16.2623
Unknown 011	14.8248	14.2919	14.5831	16.122	14.3609	16.3305	16.8158	14.7085	14.9405	14.3962	16.3618	13.1076	13.7004	16.6756	16.5524	14.4733	14.0079	14.7458	13.7849	16.5863	14.6412	13.3416	14.4128	13.7252	16.4963	16.4402	14.9557	16.4882	13.8913	15.1758	14.4745	15.6896	15.2125
Unknown 012	17.9808	16.4146	17.4421	17.5833	17.8547	15.8998	16.3896	18.243	17.5755	18.6968	16.8411	17.8225	17.9764	17.5319	17.9976	16.6439	18.0644	18.1122	17.6746	18.5519	18.3086	18.4572	17.2513	17.0154	18.1096	17.8632	17.9205	17.5646	17.6802	17.8286	17.9329	17.7124	18.9543
Unknown 013	18.0076	16.6327	16.2082	16.4333	17.8818	16.1202	20.3277	17.6978	17.2931	17.6803	17.2548	15.4727	15.5747	18.3733	15.9112	16.6741	15.8452	16.332	17.9308	17.2111	17.651	17.5564	20.3159	14.4733	18.1956	17.6376	17.6251	17.4524	17.9848	18.0247	16.6256	17.7908	17.8033
Unknown 014	16.2692	16.6908	16.895	16.3962	16.8202	16.5925	17.1216	16.0805	16.4773	17.3762	16.7568	16.7043	17.2748	17.2745	16.5408	17.195	16.0334	16.7348	16.3602	16.7454	17.1256	16.9982	16.8677	16.3386	16.9506	17.0546	16.3119	16.8365	17.0387	17.0237	16.372	16.9039	15.9479
Unknown 015	16.7699	19.7715	17.8074	17.5692	15.5822	20.5325	16.8899	16.6625	15.9483	17.9708	14.6859	13.338	15.3935	16.6209	20.1612	16.7389	14.8522	16.3244	16.5784	17.0126	16.4726	15.8233	16.4401	14.5218	19.8923	18.1896	15.3542	19.9788	16.6996	16.5189	13.2521	15.6602	17.7408
Unknown 016	23.2354	23.2221	23.82	23.7835	23.8123	24.3966	22.9394	24.1036	24.0019	24.1757	23.8964	23.4451	23.3149	23.0436	23.1662	24.4665	23.1012	23.9365	23.8673	23.2535	23.5743	23.8186	24.2645	20.1257	23.8627	23.3972	24.0975	22.4042	24.1803	23.9622	23.645	23.7439	23.797
Unknown 017	19.2415	17.8292	17.4704	21.0053	17.8299	18.3988	20.2452	18.3098	18.4625	18.7262	17.5163	17.7045	16.9791	18.7895	18.3057	18.1681	17.6929	19.2716	20.496	17.6614	18.5612	18.09	16.1214	17.8283	16.6084	17.0192	18.4944	17.9101	20.9751	18.3549	19.7832	18.9015	18.246
Unknown 018	16.4951	14.5278	16.364	14.9222	14.9439	15.2748	14.3166	16.7641	14.7295	15.5362	14.3098	14.7143	15.0651	16.0087	15.184	15.2781	16.2313	16.932	15.2352	14.6743	17.5483	15.154	14.9418	15.1579	14.2531	14.074	16.9226	15.5208	16.2009	17.0476	16.5119	16.3844	16.689
Unknown 019	15.944	15.6412	16.0923	15.2487	15.7084	15.8512	16.1772	15.5626	15.8654	16.4094	15.6832	15.5303	15.5022	16.2371	16.0993	15.9586	15.09	15.8225	15.281	15.6014	15.5637	15.9237	15.9077	15.6514	16.1791	15.4485	16.2507	15.7542	16.017	16.3472	15.6191	16.2676	16.4819
Unknown 020	17.2811	16.0434	16.701	16.9436	17.1923	17.669	16.5856	16.6268	16.7303	17.4889	16.7776	16.5822	18.2296	16.8484	17.1963	16.6925	16.1854	16.1877	17.131	16.9224	17.0833	18.9309	16.3726	18.2051	17.1363	16.959	18.0537	18.7362	16.9127	17.0716	16.3831	17.3483	16.7444
Unknown 021	17.2291	17.1477	17.0438	17.0078	16.9923	17.1414	16.9693	17.4551	17.7217	17.6413	16.8466	16.6956	17.2602	17.1643	17.152	17.9847	17.5899	17.2036	17.0605	16.8914	17.5441	17.5525	17.6479	17.1136	17.5829	16.6753	17.229	17.0271	17.4157	17.1585	17.1856	17.0753	17.1178
Unknown 022	17.2408	17.3582	17.4787	17.6924	17.3656	17.3916	18.5306	17.7474	17.6016	18.0594	17.4817	17.4154	18.1898	17.6835	17.6981	17.9508	17.638	17.3315	17.1729	17.3994	18.0979	17.8369	17.8337	17.4399	17.338	17.8024	17.9601	17.6761	18.0905	18.0168	17.4781	18.0175	17.6744
Unknown 023	17.0098	16.2976	16.206	15.8663	16.0397	16.187	16.4874	16.68	16.8092	15.6389	15.4445	16.5103	15.9809	16.178	16.6274	15.7938	15.8002	16.3167	16.2993	15.394	16.3763	16.3006	15.6352	15.3232	15.6179	16.2988	15.6271	16.5278	16.3618	16.7017	15.9895	16.0629	17.0452
Unknown 024	15.2842	13.431	15.1107	14.3815	12.4677	14.2989	13.524	14.2775	14.7919	13.1421	14.5185	12.653	12.3703	13.6955	14.2559	15.0661	13.7714	15.2554	13.5736	13.4485	14.6967	14.0423	14.0252	14.5649	12.975	14.7277	14.3856	13.8418	14.0551	14.2526	13.3954	13.2768	14.1748
Unknown 025	14.3076	13.8955	13.7159	13.7696	13.1274	14.1357	12.4253	13.6271	13.9986	12.9759	12.9712	13.193	13.159	14.9154	12.7907	14.5127	16.0327	14.2941	13.8549	12.99	14.4842	12.9863	14.0513	13.578	14.0904	13.2297	14.2853	13.558	13.9966	15.0237	13.618	14.3177	13.9609
Unknown 026	15.103	15.8133	14.6505	15.5716	15.3818	17.4101	15.7354	14.7504	14.9193	15.061	14.9608	15.3841	15.501	18.985	15.8127	15.1608	13.9214	15.1143	15.5288	15.0218	14.3688	15.0589	15.5548	18.8982	15.557	15.4228	17.2153	15.4544	15.7486	15.0335	15.3753	16.1013	15.4041
Unknown 027	14.8437	16.5676	18.4658	14.6218	16.0434	13.4265	15.6324	16.3767	14.8811	15.496	16.2567	15.62	14.7362	18.2471	15.4941	14.9787	15.1495	16.1434	14.5055	15.2818	15.6305	18.6191	18.8227	16.5538	15.1685	14.3085	14.798	15.5225	15.99	15.4837	14.5893	14.7996	16.7585
Unknown 028	14.4811	14.4334	18.0128	14.6484	14.53	14.7525	14.4213	14.5291	14.3186	14.9538	14.726	14.7407	15.119	14.1982	14.3947	15.142	14.5307	14.7682	14.4372	14.4565	14.7595	14.7077	14.8033	13.7637	14.9172	14.6716	14.8908	14.498	14.9007	14.4759	14.492	14.7849	14.6345
Unknown 029	15.4487	16.2268	16.523	17.8711	16.5101	15.1604	16.7239	15.6941	15.8113	17.8706	18.3667	15.8598	18.4297	17.8428	17.7675	18.115	17.9705	17.9897	14.8544	17.6737	18.0042	16.6992	18.1581	17.7727	18.1541	16.1363	18.2601	18.0381	18.1227	17.7453	17.9575	18.05	17.526
Unknown 030	15.299	14.8375	15.5439	14.7037	14.0434	15.3343	15.2292	14.0876	11.99	12.7634	13.4943	13.8542	15.8803	14.392	16.0943	13.85	14.4887	14.904	13.1494	14.6463	14.8329	14.2863	14.9283	13.904	11.6292	14.8766	14.6976	14.8152	14.3041	14.1806	14.8805	14.6527	15.0472
Unknown 031	17.2938	16.8982	16.5555	16.5084	17.7938	17.543	14.4093	18.2657	17.8861	18.5696	14.6232	15.124	16.3922	18.6751	18.0665	18.4388	17.8971	17.9101	15.6518	18.4934	17.3066	18.2569	17.9829	18.3803	18.5348	15.0542	18.5152	17.6671	18.3828	18.4012	17.6663	18.5955	17.8375
Unknown 032	20.4126	20.3892	20.4492	20.4531	20.4847	20.646	21.1517	20.411	20.2976	21.5159	20.4997	20.4168	21.0311	21.0984	20.9493	21.2225	20.4486	20.7097	20.1479	21.0295	21.1752	21.076	20.6156	20.5529	20.9239	20.7827	21.0524	20.7996	20.8651	20.798	20.1306	20.9201	20.703
Unknown 033	17.2384	17.1871	15.4446	15.0786	16.864	17.6785	17.1685	16.4722	15.176	16.8381	18.1232	17.8625	17.3106	17.2737	17.7288	16.5539	15.8734	16.6325	17.3354	17.0569	17.383	17.1849	15.4928	16.3756	16.9214	17.8014	17.589	16.9848	16.8763	16.1893	15.9242	15.6978	14.8697
Unknown 034	16.4103	10.1852	13.9482	16.7805	16.5744	10.9742	15.5867	16.5435	14.3785	17.048	8.01522			17.0798	16.6433	17.8508	16.4137	17.2239		17.1412	17.4363	16.5044	18.0778	17.8097	17.7921	12.5964	14.0712	17.0299	17.3122	16.9153	16.717	16.8985	17.4525
Unknown 035	18.0401	18.4816	18.2973	17.9052	18.4285	18.4631	18.8074	17.7183	17.9356	17.697	18.4489	18.089	17.5071	18.4721	18.0385	17.4848	18.2168	18.629	18.4347	18.1669	17.097	17.4558	17.198	17.5884	17.9662	18.846	18.7625	18.126	18.2876	17.4027	18.11	17.8941	18.2737
Unknown 036	16.8958	16.7397	17.1247	17.2301	16.9681	16.6681	17.0689	18.0185	17.7026	18.354	17.0936	16.9012	17.5593	17.9967	17.8031	18.3496	17.8015	17.5756	16.9948	17.7566	17.713	17.3837	17.5431	17.4183	17.7273	17.108	17.6172	17.2246	17.7548	17.8799	17.2287	17.6926	17.3744
Unknown 037	19.8757	19.3889	20.4155	19.0848	19.4195	20.3854	20.4142	18.9842	19.1035	19.104	19.5368	19.0895	19.2947	20.3033	20.1295	19.0215	19.5862	19.2722	19.659	19.7011	18.983	19.1603	19.7807	20.7364	19.7433	19.8471	20.0135	19.9128	19.4363	18.8476	19.0985	19.2554	18.9095
Unknown 038	17.6614	17.739	17.86	17.2331	17.6652	17.9509	17.6811	17.7391	17.4048	18.0522	17.6614	17.372	18.0684	17.2944	18.0474	18.3699	17.3976	17.7803	17.5536	17.2642	17.6708	17.3922	18.0428	17.218	17.7241	17.5766	17.9023	17.6779	17.7779	17.3037	17.6579	17.6683	17.6711
Unknown 039	16.1769	14.4238	15.5471	15.3747	15.6291	15.5555	15.5861	14.1896	15.5786	16.3387	15.5332	16.0345	16.0294	16.4189	15.0926	17.0385	16.3633	16.3111	15.437	16.5113	15.0916	15.8167	16.8748	16.1981	17.125	15.9948	15.924	16.4534	15.4114	16.1469	16.5743	16.3391	15.9351
Unknown 040	14.9261	13.0365	15.235	14.1288	13.9962	16.8271	13.9458	13.3808	16.8896	14.1708	14.0812	14.3583	13.8321	15.1483	14.7599	14.7836	13.6973	14.3998	17.4	14.1802	14.8849	13.9884	16.2139	14.9599	14.6161	14.3342	13.5804	14.7381	14.1417	14.719	15.32	14.529	14.5398
Unknown 041	18.3621	18.3589	18.0778	18.7204	18.4259	19.1743	18.9973	18.6915	18.7073	18.3493	17.8284	18.3269	19.735	18.2653	20.0255	18.4653	18.6232	17.4071	16.8507	18.4929	18.5053	18.6202	18.3077	18.613	18.7731	18.5954	18.5917	18.5245	18.6768	18.8072	18.3497	19.4939	18.1964
Unknown 042	16.8442	16.5369	16.6109	16.2231	16.9701	16.8409	16.7862	16.0959	16.745	16.6477	16.8063	16.6596	16.6965	16.9111	16.6069	16.8994	16.0076	16.1806	16.4837	16.007	16.771	16.9446	16.8823	16.4255	16.6233	16.9013	16.6849	16.5425	16.6413	16.2017	16.1103	16.8627	16.9831
Unknown 043	14.4394	14.7447	14.9641	14.0999	14.3228	14.5437	14.9129	12.4616	14.4814	15.8148	14.8303	14.5425	14.3272	15.3393	12.6616	15.7033	12.5581	15.1092	13.996	15.8012	15.0097	15.5625	14.0876	14.5114	14.8229	14.9479	15.2752	14.3829	14.6495	14.9782	14.0446	14.6928	15.1726
Unknown 044	15.6201	14.988	14.8189	14.8316	14.8236	14.5684	14.2575	15.3803	14.5822	14.6663	15.4088	14.9417	15.8107	15.7788	15.4699	15.6545	15.1065	14.5155	15.1887	14.7516	15.4597	15.3688	15.3916	14.4607	14.7943	15.2533	14.5048	15.0392	15.1471	14.8242	15.2378	15.4209	15.1799
Unknown 045	18.9062	19.3406	19.2111	19.4695	19.4309	19.6438	19.7192	19.1422	19.0791	19.8899	19.6521	19.4641	20.4262	19.8039	19.6425	19.8903	18.8723	18.9281	19.0398	18.8583	19.3415	20.1064	19.8481	18.674	19.6835	19.6203	19.4392	19.724	19.2451	19.6107	19.0817	19.2101	18.9377
Unknown 046	19.7765	18.2242	18.2433	17.2242	18.2133	18.3572	17.5207	18.9259	18.9763	19.1695	16.3588	16.9745	17.2635	19.2909	18.4487	18.4031	18.154	19.1098	17.5682	17.8213	19.774	18.4452	17.6136	18.438	15.6772	17.3536	18.9881	18.5455	18.3623	19.3869	18.2573	19.4602	19.6838
Unknown 047	17.2507	16.5475	16.9396	17.0838	17.0602	17.211	17.2622	17.1412	16.7954	16.1091	17.2188	16.5684	16.4134	17.7556	17.5635	16.3411	17.337	17.0841	16.9727	17.4051	16.1001	16.0229	16.048	17.9391	17.1548	17.3334	17.407	16.8994	17.0954	17.1491	16.8999	17.2022	16.4438
Unknown 048	15.2584	15.6421	15.9049	15.4639	16.1591	16.361	17.3559	16.2735	15.8761	17.4876	15.8209	15.7505	16.93	16.7114	16.3201	17.0281	15.6688	16.3287	15.7529	16.7341	16.7445	17.0263	16.338	15.794	16.9086	16.4844	16.3651	16.571	16.2954	16.8183	15.3575	16.4395	16.0346
Unknown 049	19.0992	17.8458	17.8525	17.9952	17.786	18.097	17.3825	18.627	18.433	18.1914	16.8767	17.7902	17.7268	18.4661	18.1771	17.7603	17.9281	18.1138	17.7755	17.9688	18.5843	17.9402	17.4729	18.2119	16.9332	17.7212	18.0515	17.9009	17.8858	18.31	17.92	18.6417	17.7917
Unknown 050	15.2201	15.7632	14.4175	15.0809	14.3987	14.8201	15.2964	13.0652	14.5738	15.8641	15.9614	15.3629	14.7431		15.0024	15.216	14.4564	13.611	13.5854	15.2539	16.5189	15.1704	15.3213	14.5897	14.7884	15.8917	15.1421	15.4652	14.9614	14.2727	14.4484		14.4601
Unknown 051	17.1932	15.3241	16.2256	15.6062	15.972	15.4033	15.0783	14.1	15.2913	14.4365	15.4452	15.5078	15.9576	15.3184	14.8004	14.2254	14.5578	15.2289	15.4789	13.592	14.914	15.1747	16.1518	16.8778	15.1356	15.6295	15.3293	15.3608	15.4633	15.2979	15.4793	15.1137	14.799
Unknown 052	21.3959	21.6979	20.7873	21.259	21.3932	21.1624	21.0182	21.727	21.2796	21.5048	21.3593	21.3359	21.4485	21.5445	21.2611	21.922	21.2416	21.0744	20.7036	21.2385	21.8162	21.6902	21.1046	20.8387	21.9066	21.7234	21.029	21.5048	21.4112	20.6768	21.0338	21.1913	21.3096
Unknown 053	17.1643	18.5365	17.1746	17.785	18.1171	17.2195	18.2522	18.4894	17.9554	17.8396	17.715	17.5495	17.6351	18.7029	18.2243	19.154	18.3719	17.7376	17.7134	18.855	18.777	17.7622	18.691	18.0957	18.557	18.0876	17.794	18.0413	18.6697	17.9098	17.7359	18.3316	18.4845
Unknown 054	16.1333	16.0731	16.6002	16.5636	16.1435	16.0098	16.2466	15.3705	15.9646	16.775	17.1324	16.738	17.0363	16.9404	15.9828	15.794	16.1659	16.2472	16.2332	15.7857	16.8449	16.829	17.4485	16.9662	15.7967	16.2957	16.1647	15.9336	16.0652	16.0568	16.1914	16.0942	14.7676
Unknown 055	17.6615	16.1483	16.2003	16.11	17.6359	17.3956	16.5739	15.8611	16.2575	16.663	16.7845	17.8624	18.0805	15.9376	15.6111	16.5597	16.5116	15.7651	15.9602	16.1352	16.5977	17.7259	17.1454	17.1801	16.6258	17.8103	15.6382	16.0651	16.469	16.5992	16.061	16.4018	16.2796
Unknown 056	19.9763	20.2015	19.7264	19.8729	20.0841	19.6814	20.4349	20.1934	19.8229	20.3421	20.3882	20.1642	20.2398	20.2378	19.9186	20.8406	20.0794	19.9259	20.0276	20.1804	20.114	20.1136	20.4892	20.1847	20.2776	20.1579	19.8814	20.0371	20.2967	19.8835	19.9383	20.2157	20.0309
Unknown 057	15.2553	15.8029	12.2009	11.5684	15.7701	16.2246	16.1894	15.6479	15.4249	15.5353	16.1884	15.9824	16.1193	15.3469	15.7423	16.6717	16.1358	15.887	15.7495	15.9758	15.7302	15.7483	15.3777	16.1784	16.5047	15.8413	15.6052	15.502	16.6616	16.1258	15.6529	15.5098	15.9317
Unknown 058	18.4504	17.9046	17.1459	18.3537	17.9315	18.2181	17.5936	18.4989	17.5803	17.1642	17.2951	17.5635	18.3464	18.0081	18.3146	18.2721	17.7245	17.0196	17.4821	17.7994	18.4721	17.4431	16.785	17.479	17.1535	17.6491	17.9554	17.4	18.5318	18.1032	17.8911	18.6647	17.9486
Unknown 059	17.5057	17.4693	17.3508	17.3727	17.6085	17.1075	16.9795	16.963	16.7033	16.9241	17.3929	17.4354	17.5029	15.5046	16.8844	17.2742	16.894	17.0021	17.3696	16.8671	17.3357	17.2777	17.7227	16.9456	17.0964	17.6454	16.9109	17.0292	17.6427	17.4323	17.6614	17.5407	18.182
Unknown 060	18.3559	18.684	18.5187	18.916	18.432	18.2729	19.3621	19.0014	18.533	19.5949	18.9248	18.8832	19.0488	19.4158	19.1186	19.7016	18.8198	18.5601	18.485	19.4038	18.7887	18.8146	19.7106	19.8559	19.5768	18.9178	18.4724	18.8368	19.1549	18.3318	18.19	19.2359	18.9854
Unknown 061	16.3893	16.4933	16.167	16.4181	16.2594	16.0938	16.8496	16.5465	16.0342	16.9836	16.5037	16.5806	16.5499	16.4012	16.4896	15.8825	16.0503	16.1404	16.3425	16.5326	16.5356	16.4903	16.3528	16.7104	16.6958	16.4758	16.3995	16.5918	16.4259	16.3277	16.4215	16.3242	16.0564
Unknown 062	18.1977	18.9108	18.9678	19.1353	19.456	16.7056	18.5474	18.8664	19.1267	19.1081	18.5072	17.8843	19.2718	18.1865	18.0253	16.0575	17.7551	17.9841	18.4678	17.7434	18.7034	18.954	18.8553	18.1007	19.1673	19.261	18.0514	18.5912	18.8905	18.2693	19.0059	17.9398	17.9275
Unknown 063	15.5116	16.3759	15.7369	15.9665	16.1422	15.2574	16.0661	16.0462	15.5845	14.987	15.9604	15.9961	15.791	15.4445	15.5113	15.8273	15.336	15.7028	15.2101	15.1175	15.2247	15.0912	15.3251	15.8042	16.1735	16.0853	15.7313	14.6957	15.3454	15.3521	15.8999	15.2407	13.9919
Unknown 064	15.6954	16.4854	15.8145	16.2177	16.1837	15.8288	16.1329	16.0221	15.7425	15.5262	16.2515	16.0746	16.0105	15.6957	16.3668	15.6145	15.58	15.3139	15.6896	15.2138	16.408	15.6285	15.9983	15.6491	15.979	16.2033	15.7518	15.2948	15.4277	15.6266	16.0205	16.1043	15.0911
Unknown 065	16.1922	15.9011	16.2774	16.1083	15.992	16.3818	16.4425	16.1784	16.2355	16.2953	16.5429	16.3285	16.4973	16.4875	16.7424	16.7095	16.0313	15.9111	16.0215	16.3497	16.3387	16.4808	16.2396	16.3454	16.4875	16.6022	16.4974	16.2013	16.3583	16.2488	16.0412	16.1007	15.9403
Unknown 066	13.2705	13.7243	13.8102	14.139	14.3114	13.7621	15.5236	14.616	14.3895	15.6521	14.0552	13.9072	14.7163	14.8791	14.8783	15.3016	13.8118	15.0679	13.6414	15.1961	15.4168	15.1503	14.5037	14.2299	14.5235	14.8113	15.3095	15.2095	14.5964	14.8212	14.9517	14.5292	15.0115
Unknown 067	15.1569	14.0776	14.8605	14.0037	15.8644		14.1457	12.1835	13.0385	11.7677	14.4028		14.0054	12.5074	14.4944	13.4672	12.488	12.6387	13.5393	14.9601	14.8797	13.1331	13.8786	12.9968	14.8638	10.813	15.8922	13.9719	13.8		10.9013	15.116	13.0739
Unknown 068	16.9876	16.58	17.1166	16.776	16.9511	16.6168	16.6301	14.742	15.4598	14.6325	17.1758	16.8885	16.9027	16.1762	15.8932	13.5565	15.1359	16.8756	16.8966	14.8115	16.7261	16.7956	16.9608	16.1675	16.62	16.6923	16.407	16.5406	16.3778	16.6056	16.6043	16.2525	16.6161
Unknown 069	18.2465	19.3462	17.3839	19.3245	17.6431	17.781	19.3418	14.7563	19.3095	19.6328	16.2511	19.2149	18.786	15.5137	19.1417	20.2772	19.7866	19.8564	19.3749	19.5379	20.3413	18.9596	19.6283	15.0226	14.9576	18.7215	17.2673	18.9305	19.4942	19.5634	18.766	15.2455	19.1473
Unknown 070	20.6971	20.1661	20.396	19.6383	20.393	20.0237	20.7009	20.4781	20.6407	20.843	20.7538	20.7026	20.8039	20.2306	19.8741	20.4581	20.6558	20.7554	20.29	19.7758	20.4348	20.2976	19.509	19.763	20.1146	19.8016	20.1853	20.5326	20.2074	20.6658	19.837	20.1812	20.217
Unknown 071	21.6271	21.4949	20.8723	21.4656	20.8233	19.9532	21.5917	20.5456	19.9961	21.0895	21.8526	19.7284	21.6656	21.8993	21.4268	21.874	20.8024	20.7795	21.3175	21.2941	21.557	20.4712	21.5904	21.248	21.613	20.4816	20.3443	21.6113	21.6034	20.2195	21.3453	21.4509	20.9765
Unknown 072	24.7784	24.6174	23.6008	24.7997	23.8697	23.9794	24.846	24.0932	23.5364	24.3813	25.0112	23.7186	24.7485	25.0183	24.5388	24.9684	24.0889	24.2226	24.6981	24.4004	24.8254	23.8497	24.7574	24.6647	24.9274	24.1655	24.0939	24.7118	24.6911	23.7585	24.7017	24.5942	24.2626
Unknown 073	15.6729	19.2293	16.0031	16.1915	19.2348	19.1507	19.5518	15.6326	16.5386	17.7143	15.703	19.1397	16.7237	16.2677	16.2377	15.182	17.5838	17.3059	15.071	17.3195	15.494	16.0721	17.4149	16.0745	15.8631	16.0435	15.3303	16.3264	15.4264	16.6683	18.5709	15.7383	15.4139
Unknown 074	21.8258	22.2642	21.9639	22.2558	22.2112	21.7197	22.4695	22.4129	22.1327	22.4333	22.5392	22.2626	22.4492	22.4024	22.2175	23.21	22.3011	22.4273	22.326	22.3244	22.454	22.1318	22.8737	22.1738	22.764	22.0186	21.8732	22.2147	22.6128	22.0171	22.1932	22.1676	22.1815
Unknown 075	15.7033	15.6707	16.2598	14.841	15.9896	18.425	15.8499	15.7475	16.0109	16.3988	16.534	15.4697	15.9445	15.3997	15.513	16.3387	15.4668	15.7585	15.3402	16.3086	15.9021	15.1652	15.7514	15.1092	15.8063	15.4994	15.6713	15.8608	16.0239	16.3393	14.9035	15.6721	15.942
Unknown 076	22.1091	22.1441	21.8851	22.1712	22.0892	21.8048	22.4382	22.1284	21.7633	22.2442	22.5168	22.0282	22.2195	22.4856	22.2331	23.0276	22.0289	22.1428	22.1926	22.17	22.3077	22.0893	22.6875	21.9155	22.5548	22.1005	21.8419	22.223	22.5346	21.8804	22.1398	22.1875	21.9439
Unknown 077	20.3035	19.9158	19.9671	18.6268	20.1951	20.3752	20.5831	19.64	19.9916	20.4726	20.5264	20.4092	20.644	19.6592	19.2759	19.8194	20.1448	20.3737	19.8716	19.3049	19.8561	19.8918	19.1702	19.2067	19.8483	19.5278	20.0381	20.4498	19.6246	20.2759	19.3837	19.7459	20.178
Unknown 078	21.6247	22.2213	21.8958	22.1464	22.2587	21.6231	22.1376	22.3852	22.0216	22.5226	22.2972	22.0598	22.3494	22.3359	22.2562	23.4922	22.4063	22.3757	22.1683	22.6301	22.1771	22.0932	23.0539	22.5488	23.0894	21.8356	22.1276	22.1268	22.7543	22.2131	22.1588	22.3861	22.4436
Unknown 079	14.0572	14.9885	14.5178	13.7904	14.2112	13.5544	15.6165	14.5057	14.214	14.4063	14.0761	14.4851	14.0119	15.2728	14.5714	14.8291	14.6371	15.3049	15.5815	13.9627	14.6076	15.2339	15.8138	14.6545	14.73	14.3414	15.085	14.8695	15.0371	15.2257	14.9816	13.5905	14.486
Unknown 080	14.3661	14.2279	13.5624	14.3648	12.1055	14.2613	14.9373	13.4189	13.7016	13.7087	14.6099	14.551	15.2989	14.6606	14.3064	14.0202	14.8102	14.4869	14.2745	13.4693	13.8803	15.0301	15.2213	13.5757	14.5605	14.7309	14.9422	14.5499	14.227	14.0328	14.422	13.9769	14.2211
Unknown 081	17.5336	16.9363	16.8004	17.6625	17.1428	15.8791	16.9155	17.1279	16.8407	17.6382	17.2793	16.9647	17.8672	16.9309	17.165	17.9314	17.2565	17.1764	17.103	17.3776	18.3456	17.5311	17.4132	17.0276	17.4673	17.1874	17.2027	17.1791	17.7939	17.9639	17.4549	17.6975	16.7946
Unknown 082	17.4426	17.5923	18.5377	18.1455	17.1465	17.6624	18.3202	17.7355	18.1016	17.3135	17.9905	18.3381	18.3856	17.8129	17.6747	18.1471	17.7437	17.6011	17.98	16.7237	18.2725	17.3877	17.2006	15.7766	16.974	17.3155	16.8047	17.3959	17.0395	17.1779	17.1358	17.1726	17.1327
Unknown 083	17.6514	15.4231	15.1421	17.4562	17.3886	14.5418	16.7199	13.6446	16.3959	14.107	16.4212	15.7722	15.3815	15.3062	15.9674	17.5972	13.7336	15.2037	15.8909	15.5079	16.305	15.9111	15.5481	15.9488	15.7103	15.3756	14.8389	15.9163	15.377	14.673	14.8924	15.4179	14.8549
Unknown 084	17.1665	17.1258	16.7715	17.1316	16.6937	16.1065	16.9153	16.3119	17.186	15.9477	16.326	16.4155	16.2542	15.7917	16.4839	14.9432	16.8797	16.0606	16.3972	16.1464	16.1545	15.9507	16.1381	16.2193	16.7893	17.1085	17.3661	17.268	15.8136	15.228	16.611	16.6741	16.0436
Unknown 085	16.7946	16.8729	16.6853	16.9527	16.7733	16.9729	17.1911	16.6219	16.8108	16.0944	16.7467	16.4111	16.5468	16.7186	16.7917	16.0287	16.7443	16.7007	16.6518	16.5195	16.3097	16.3004	16.3738	16.2595	16.7965	17.1873	16.9825	16.6867	16.7178	16.1119	16.6645	16.7074	16.5853
Unknown 086	16.3981	17.173	19.3806	17.6222	17.8223	16.6242	16.3021	17.8582	17.7807	17.918	17.3011	17.442	17.4302	18.0636	17.4721	18.9632	17.9851	18.0038	17.5264	18.326	19.7932	18.0291	18.5679	18.3835	18.6681	16.6331	17.9638	16.8563	18.2131	17.5457	17.7745	17.9919	18.2441
Unknown 087	15.7067	15.1892	15.6538	15.5071	15.6979	15.362	15.74	14.9213	15.078	15.2977	15.7767	15.6067	15.8963	13.991	16.159	15.341	14.8403	15.1281	15.23	14.9057	15.5967	15.2697	16.5339	15.3566	15.027	15.4326	15.344	14.8332	15.3983	15.153	15.6725	15.1246	15.4517
Unknown 088	17.9223	17.6617	17.5155	17.9378	17.351	17.59	17.8247	17.5013	17.675	17.516	17.8434	17.4448	17.8993	18.4985	17.8228	17.9697	17.6479	17.6642	17.7005	17.6635	17.982	17.8199	17.8369	17.767	18.0131	18.0165	17.4005	17.7275	17.7883	17.6215	17.6976	17.6626	17.4578
Unknown 089	21.554	20.3722	20.4601	20.4082	20.6441	20.7475	19.6935	21.2753	21.0038	21.1175	19.4098	19.9437	20.0359	21.268	20.8389	20.6932	20.8234	20.9367	20.0937	20.8186	20.9588	20.656	20.4214	21.1381	20.252	19.8637	21.051	20.6732	20.8303	21.3101	20.6444	21.3113	20.914
Unknown 090	18.2322	17.6538	18.0488	17.2053	17.6576	17.6912	17.7446	18.0337	18.308	17.6614	17.8774	17.7387	17.9648	17.5161	17.0239	17.2266	17.2912	17.7885	17.433	17.0197	16.9635	17.9545	17.3095	16.1108	16.9684	17.3978	17.4019	17.725	17.4645	17.9314	17.7708	18.0436	17.3729
Unknown 091	15.89	16.8163	17.2987	17.2785	16.8942	15.1741	17.1258	16.8057	16.9368	16.7001	16.9178	17.2381	17.1324	16.6559	16.5758	17.011	16.7542	16.4569	16.8464	16.4848	17.3413	16.7728	17.129	16.0591	17.0565	16.9456	16.7118	16.9527	16.6764	16.5856	16.6666	16.0283	16.3968
Unknown 092	16.7014	15.912	15.698	15.721	15.4942	15.7773	15.4313	16.2908	15.9654	16.7597	15.1979	15.8935	15.2289	16.4007	16.204	15.5306	15.5473	15.5747	15.136	16.2144	16.1214	15.8248	14.9615	16.1067	14.8043	15.4311	15.9437	15.7311	15.6131	15.8434	15.3055	16.416	15.8765
Unknown 093	20.9491	20.6532	20.1198	20.0785	20.2367	20.5856	18.9367	20.5694	20.4711	20.7132	19.3958	19.7653	20.2165	20.6585	20.4717	20.2245	20.152	20.3788	19.8002	20.312	20.6814	20.5312	20.1372	20.4187	19.8892	19.7694	20.5763	20.2575	20.3532	20.7059	20.2881	20.7439	21.5788
Unknown 094	17.1774	16.5382	16.0754	16.4079	16.1253	15.6283	15.1076	15.8992	16.9729	15.2283	15.8396	16.0584	16.3224	16.8181	15.3981	15.0659	16.5371	16.935	17.064	15.9907	17.044	15.4959	15.8137	17.3708	16.0199	16.8585	16.5712	16.3093	15.4664	15.6063	16.8107	16.0952	16.5736
Unknown 095	14.8423	15.2768	14.7334	14.8393	16.5429	15.9615	15.3482	15.7833	14.7459	15.1333	16.3033	14.9043	14.9449	15.2862	14.9684	14.806	15.3118	15.4423	15.3301	15.5805	15.1354	14.7167	15.186	14.9783	16.0395	17.8393	15.6043	15.2545	15.3296	15.5402	14.9257	15.534	14.7233
Unknown 096	17.507	16.2552	16.6792	16.8065	16.1872	16.6184	16.3689	17.9656	16.7975	17.5116	16.6623	16.7678	16.0863	17.0045	16.3012	15.7962	16.5941	16.7344	17.418	16.9284	19.6894	16.9071	15.4287	17.1446	15.6427	15.8616	16.5618	16.6486	16.937	17.1644	16.6839	17.1773	16.2293
Unknown 097	19.9097	20.4177	20.0495	20.5711	20.0017	20.0751	20.5825	20.7492	19.8839	19.9038	19.2904	19.5626	20.5579	20.7408	20.707	19.8157	20.3418	20.5663	19.6255	20.4641	20.3705	20.4989	20.2441	19.1979	19.7798	19.3714	19.9113	20.6895	19.8929	19.447	20.352	20.1861	19.7377
Unknown 098	15.0468	14.7089	14.5993	14.5654	14.719	13.2679	13.6342	14.5126	14.3718	15.4084	13.795	14.6502	14.063	14.8063	15.0357	14.9907	14.9983	14.9104	14.306	14.3395	15.1568	14.9617	14.5698	14.3074	14.2186	14.5072	14.7546	14.2577	14.9321	15.2386	14.8011	15.1882	15.8255
Unknown 099	15.9563	16.1549	15.5858	15.3559	15.8404	16.3524	14.9152	15.5877	15.5092	14.3491	15.9601	15.7278	14.0699	15.9739	15.6147	14.6287	16.2801	15.4387	16.072	14.8255	15.1798	14.6333	15.0788	15.6705	15.7146	15.8571	14.96	15.8273	15.0652	14.8558	15.5566	14.9068	15.8677
Unknown 100	17.0197	16.8262	17.1164	17.4378	17.2474	17.434	17.0187	17.4029	17.3011	17.3473	15.54	16.5491	17.0415	17.0033	17.2844	16.7782	16.7412	17.148	17.204	17.2165	17.1863	17.2505	17.3525	17.1277	16.6504	17.8529	17.1058	17.2846	16.9755	16.8798	16.9987	17.3295	17.1439
Unknown 101	17.4188	17.1242	17.9711	16.8971	16.7541	17.8082	17.1546	16.3684	16.0512	17.7204	16.7598	17.5082	17.3622	16.7341	16.1025	16.7429	16.3518	16.1656	16.7142	16.3742	16.5903	17.6033	17.8114	16.624	16.3892	17.9784	17.0519	16.3557	16.8476	17.8728	18.0099	16.8356	18.5194
Unknown 102	15.7885	15.9458	17.6972	16.5373	17.2346	16.3224	15.7849	15.3258	17.5962	14.4973	16.8446	16.3539	14.9429	16.7622	17.0943	13.886	16.6427	17.1095	16.0638	16.4608	16.1898	15.1805	17.1427	14.1039	16.7989	17.8071	16.9589	16.2385	16.7607	15.7185	16.9866	15.0517	16.0128
Unknown 103	18.5341	17.5322	17.8861	18.1021	17.5222	18.4102	18.3564	18.6055	17.854	17.9779	17.7849	18.021	17.6299	18.5419	18.3871	18.3425	18.4424	17.5936	18.5225	17.8193	18.6436	18.027	16.7485	17.8767		17.7276	17.6614	18.2495	17.5659	17.8572	17.3442	18.4188	17.7026
Unknown 104	17.1556	18.3366	18.039	17.8736	18.5594	17.7771	18.2059	17.4882	18.0955	16.4752	17.6615	17.5658	17.7005	17.4145	17.0056	15.8614	17.2616	17.7262	17.4414	16.5014	16.7754	16.8325	17.7481	16.8951	17.2098	18.274	17.2184	16.7948	17.3687	16.9712	18.146	17.4321	17.7004
Unknown 105	18.2323	15.4667	17.0317	16.6014	15.0095	15.601	16.1189	17.2348	17.1467	16.6489	14.3305	17.0503	18.143	15.554	16.5448	16.2548	15.7731	16.3717	15.4873	13.8851	16.3166	17.3158	16.7702	11.925	16.3838	14.2789	16.5917	17.0448	16.0679	17.7591	16.6463	15.8339	16.5306
Unknown 106	18.277	18.0882	18.2481	17.4913	18.6956	18.5811	18.0474	18.0475	17.6029	16.9517	18.8736	18.51	18.0638	17.5751	17.5437	16.2024	17.675	18.4671	18.7239	16.9272	16.4919	16.942	17.5225	17.2793	16.5974	18.1782	18.527	18.304	17.3862	16.6125	17.4909	17.4247	18.0521
Unknown 107	20.083	19.036	19.0256	19.4027	18.7838	19.5363	19.5537	19.6031	19.3988	19.0191	19.4801	19.3245	19.1396	19.3056	19.2748	18.677	18.8067	18.821	19.1297	18.7554	19.5524	19.1519	17.8986	18.9582	17.1614	19.3074	19.5072	18.8916	18.7253	18.918	18.9495	19.5518	18.2562
Unknown 108	17.9689	16.9577	17.5784	17.2139	17.6841	18.4106	17.4169	17.6614	16.861	17.3582	18.4582	18.201	17.0436	17.4054	17.6629	16.8276	18.6789	18.4106	18.7782	17.9979	17.2245	17.1321	16.9343	18.3814	18.0103	17.5618	19.1506	18.3367	17.7949	16.9936	17.3383	17.5439	18.3115
Unknown 109	16.8285	17.3112	17.0165	17.3486	17.6036	17.7496	16.9314	16.6199	16.9334	15.8485	17.9285	17.4467	16.7043	17.1675	17.3147	15.8817	17.4898	17.2703	17.9769	17.2256	17.1064	16.8258	16.1005	17.4881	17.702	17.5633	17.3067	17.4698	17.0334	16.0196	17.2506	16.9065	16.69
Unknown 110	17.8648	17.069	16.616	17.0259	17.1062	17.2016	16.4823	17.9635	18.2622	17.3048	16.5076	16.6976	15.8221	17.6393	17.6372	15.8838	17.5374	17.8093	17.1575	17.444	17.8367	17.1092	15.5331	17.6253	15.8283	16.7138	17.4167	17.2939	17.263	17.983	17.5351	17.6349	17.5886
Unknown 111	21.7208	19.8022	20.1905	20.3957	20.1633	20.5201	19.8843	21.7178	21.2872	20.7166	19.2371	19.7612	19.3538	21.1651	20.741	19.5835	20.8937	21.2284	20.0349	20.3545	21.6632	20.3381	19.3748	20.7429	17.9358	19.7795	20.7945	20.6208	20.5381	21.3535	20.6787	21.3989	20.0972
Unknown 112	18.196	16.0692	16.388	15.8714	16.099	15.7086	16.422	16.7939	17.1418	16.3501	16.8002	17.4014	13.5998	15.0174	15.153	15.523	15.6615	17.2968	15.8085	14.7304	17.6397	14.5217	13.9219	14.2907	15.219	14.2731	14.559	14.6815	16.334	15.6944	16.4706	15.3992	15.3128
Unknown 113	18.4868	18.5584	17.8283	17.2398	19.1907	19.3756	17.9969	17.2173	18.9198	17.8091	17.7331	18.6122	17.3076	17.6191	17.4186	16.9863	17.9029	17.673	19.229	17.3199	18.7116	17.2032	16.8901	18.5662	18.9651	17.6141	17.782	18.8454	19.0866	16.8642	19.0128	17.4235	16.8606
Unknown 114	18.2329	18.1966	17.4294	17.0345	18.8289	18.9934	17.9049	16.9329	18.575	17.4557	17.3457	18.2157	17.179	17.3365	17.2451	16.4643	17.5073	17.3653	18.8681	16.9697	18.2723	16.8801	16.436	18.2128	18.5652	17.2576	17.4941	18.5182	18.6869	16.5224	18.6669	17.0705	16.5771
Unknown 115	13.3945	13.657	12.6139	12.9719	13.3701	14.1012	13.7461	13.4127	13.6625	13.0163	13.9525	13.8569	14.0436	13.4062	14.0531	13.3226	13.9784	13.1389	13.9915	13.3295	13.4137	13.7419	13.3934	12.92	14.0076	13.4471	13.4578	13.7489	14.2555	13.3354	13.432	12.9903	13.5316
Unknown 116	17.6116	16.6802	16.4967	16.7748	16.0916	16.1909	16.2652	17.1645	17.4281	16.6834	16.2307	16.5523	15.826	16.2708	16.7683	16.1633	16.8878	16.8879	16.5532	16.6268	16.9711	16.1922	15.1591	16.2708	16.7727	16.5756	16.8555	16.7041	16.3871	16.2723	16.5105	16.5104	16.1663
Unknown 117	14.4634	14.2823	13.9914	14.1678	14.4853	14.5693	14.655	13.7565	13.9609	13.0308	14.7184	14.2994	14.6714	14.3304	15.3224	14.0738	14.2415	15.0553	14.5208	14.4806	13.2793	13.5966	13.8546	14.0867	14.4677	14.4388	15.0418	14.3759	13.7726	13.8206	14.3234	14.8704	14.1876
Unknown 118	18.4974	18.7296	18.8704	18.279	18.7881	18.5731	18.816	18.5633	18.6083	16.76	18.5248	17.6101	18.0639	17.9911	17.7819	17.5498	17.8236	18.0751	17.6483	17.61	17.2199	17.8922	18.2374	17.474	17.6562	18.649	18.1068	17.6558	18.6635	16.5512	18.3741	18.1745	18.3552
Unknown 119	18.6405	19.1275	18.6066	19.0414	18.8463	19.0672	19.036	18.0073	18.3025	17.971	19.5429	19.2271	18.1886	18.8187	19.1046	18.1686	19.2055	19.1718	19.3515	19.0854	18.3181	18.3556	18.1352	18.8614	19.2783	19.1573	19.0498	19.2285	18.3298	18.3612	18.8659	18.6845	18.631
Unknown 120	16.1745	15.7247	14.9106	16.2793	15.3636	16.0751	15.8785	14.434	15.2536	15.2146	15.531	16.1393	15.0118	15.3884	15.442	14.5882	15.873	15.3103	16.2834	16.4188	15.991	14.7874	15.4508	15.855	16.072	15.6613	15.3936	16.4939	15.7302	14.4835	16.4293	15.5887	15.4139
Unknown 121	15.6116	14.8372	15.4342	15.6959	15.1646	15.9386	15.8574	14.5764	14.9428	15.0659	16.2384	15.139	14.9692	15.2296	15.0284	14.8093	15.9735	16.2466	16.2036	14.5528	15.6328	14.1996	12.7476	15.3117	15.1566	15.8284	16.2167	16.0294	15.5653	14.1675	15.1316	13.6309	14.6727
Unknown 122	17.1918	17.271	16.8816	17.2677	17.1869	17.5905	16.7365	16.0521	16.6434	15.5055	17.9469	17.1231	15.8247	17.0364	16.5465	16.2196	17.1804	17.1578	17.8622	17.5671	16.8495	16.5698	16.611	16.9553	17.5423	17.617	17.4011	17.3209	17.0263	15.7487	16.6377	16.7513	16.8839
Unknown 123	17.0128	17.6419	17.0563	17.6721	17.237	17.5788	17.6046	16.8576	17.6945	16.6688	17.6144	17.5438	17.1842	17.1803	17.4169	16.3709	17.3966	17.4836	17.8919	16.9956	17.0751	16.8562	16.7387	17.0523	17.6269	17.6614	17.2677	17.649	17.313	16.7989	17.4847	16.8796	17.5163
Unknown 124	16.5329	16.8269	16.3765	16.3173	16.4299	16.747	16.1995	15.2183	16.0859	14.8296	16.7879	16.3878	16.0669	16.154	16.1165	15.5418	16.4477	16.5556	16.7983	16.4423	16.51	15.9348	15.6877	16.0389	16.4811	16.1652	16.3847	16.4454	16.2056	15.2624	16.5831	15.6743	15.4137
Unknown 125	14.6852	15.4116	14.3694	15.4327	14.345	15.2271	15.2582	15.5398	16.3479	14.7621	14.8524	15.248	14.6462	14.9043	15.5895	13.6746	15.1634	15.5062	15.1352	12.2291	12.9524	15.1644	14.9004	15.605	15.8767	15.3	15.3467	15.2633	15.0275	14.7242	15.1979	15.5354	15.8583
Unknown 126	17.7538	17.9638	21.037	19.374	20.245	17.6605	18.3269	18.4369	17.5304	18.6457	21.7191	21.5101	19.8379	17.8315	17.953	21.2793	21.1335	21.6238	20.0781	20.2424	21.5707	18.2778	20.1164	18.234	20.447	18.9713	17.5082	21.6121	18.3104	17.9084	19.0696	19.4237	20.0605
Unknown 127	16.3888	15.4721	14.7815	14.6195	15.6361	17.2427	15.0865	15.6742	16.0137	15.0465	15.92	16.2881	15.1854	15.3103	15.8071	15.2701	16.5323	15.4291	17.8264	16.3763	14.3999	14.1299	15.1385	15.0123	16.8258	14.5492	16.9957	15.8386	15.7948	15.8138	16.5041	17.5707	14.6319
Unknown 128	18.8464	18.7002	18.5549	18.17	18.8395	18.5104	18.6677	18.0857	18.229	17.7614	18.8381	18.2662	17.9472	18.3482	18.2769	17.5227	18.5712	18.7102	18.8191	18.4092	17.8535	18.0505	18.0667	18.128	18.5337	18.6749	18.9987	18.3025	18.538	18.0125	18.8132	18.2306	18.2036
Unknown 129	21.092	21.0131	21.2126	21.1325	21.2064	21.3511	21.3507	20.7362	21.1235	20.3352	21.0759	20.6466	21.0309	21.1385	21.4028	20.5381	21.0544	21.6106	20.8808	20.9389	20.4091	20.4686	20.6289	21.2942	20.9803	21.4931	21.6446	20.8918	21.125	20.7549	21.1955	21.1544	21.0239
Unknown 130	18.3417	15.8807	16.4836	18.0064	15.895	17.346	16.9158	16.1539	16.8888	16.782	15.9937	14.3257	16.5606	10.2255	15.0495	16.3512	12.8899	14.6735	14.9605	13.8859	14.2931	16.1948	17.8954	16.7688	16.5887	15.4519	15.0196	15.0037	14.5669	15.0951	17.8081	11.0925	15.826
Unknown 131	12.8215	15.3406	14.7633	15.2758	14.8299	14.2132	15.7213	15.0795	15.4078	14.7052	14.461	14.6293	17.37	14.2131	15.4387	15.5625	15.4088	14.9677	14.886	14.9343	15.3285	14.9451	14.3706	14.8405	14.8038	15.2955	15.674	14.3815	14.9758	14.4262	14.8998	15.2978	16.1168
Unknown 132	19.9367	20.4289	20.6265	20.8005	20.1067	19.7953	20.8985	20.0747	20.5001	19.8802	20.1733	20.1996	20.3328	20.3544	20.5443	19.4135	20.1486	20.355	20.4462	20.3228	20.1922	20.1185	20.2978	20.2178	20.6173	20.3264	20.1915	20.5386	20.1276	19.815	20.7038	19.9518	19.955
Unknown 133	17.259	18.5691	19.7461	19.831	19.4724	14.874	19.9042	19.6729	19.9541	16.2582	16.8051	18.0522	15.9721	19.2897	19.7816	16.4591	19.7087	19.5718	19.7898	19.5568	13.6956	16.5818	19.6254	19.1198	18.82	19.5355	17.1666	19.5658	17.3592	17.6943	19.8292	15.2249	18.8866
Unknown 134	17.3812	18.7332	19.9157	19.9451	19.6103	15.2949	20.0686	19.8265	20.0987	16.4372	16.9364	18.258	16.2686	19.4462	19.9477	16.7038	19.9261	19.7995	19.9249	19.6844	13.6855	16.7242	19.8059	19.2746	19.0421	19.7895	17.4953	19.6772	17.5813	17.9557	20.0215	15.4816	19.0656
Unknown 135	14.6307	18.1659	18.2824	18.3208	17.3568	17.8321	18.0254	16.6542	17.8919	14.4732	17.2827		15.7026	17.9027	18.0964	15.816	17.9161	17.2416	17.8281	18.0836	16.6546	16.1054	18.5343	17.9515	18.7527	16.6008	18.0882	17.7077	17.952	14.9653	18.0756	14.977	17.3356
Unknown 136	15.3928	14.3582	14.0282	14.2826	15.8657	14.3522	14.5024	14.7319	14.4284	12.5132	15.5755	15.1557	13.0951	14.661	14.691	14.9189	16.202	15.3892	15.9372	15.5795	13.3933	13.7191	12.8602	14.6392	15.1893	16.1162	16.386	15.8089	15.3313	15.4521	14.8165	15.8042	12.9144
Unknown 137	15.6674	16.4291	16.5548	16.2526	16.4959	16.1074	15.903	16.3148	16.9411	16.4365	16.2076	16.6983	15.919	15.6163	16.3776	15.2125	16.3392	16.2058	16.0867	16.7389	15.5051	16.3319	16.2122	16.5933	16.649	16.4596	16.9733	13.4465	16.5682	15.8327	16.4991	16.0886	16.2111

## Sheet: Statistical_Results
Metabolite	Count_DD	Count_LD	Count_LL	P_value_G_LL_vs_LD	P_value_G_LL_vs_DD	P_value_G_LD_vs_DD	Mean_DD	Mean_LD	Mean_LL	P_value_T_LL_vs_LD	P_value_T_LL_vs_DD	P_value_T_LD_vs_DD	Fold_change_LL_vs_LD	Fold_change_LL_vs_DD	Fold_change_LD_vs_DD	Flag_LL_vs_LD	Flag_LL_vs_DD	Flag_LD_vs_DD
1,5-anhydrohexitol*	12	9	12	1	1	1	21.7057	21.6913	21.7193	0.961278	0.989163	0.989611	0.0279417	0.0135809	-0.0143608	0	0	0
1-monopalmitin	12	9	12	1	1	1	15.0716	14.8049	14.8761	0.941181	0.592357	0.437763	0.0712098	-0.195452	-0.266662	0	0	0
2,4-diaminobutyric acid *	12	9	12	1	1	1	15.442	15.5601	15.5174	0.985239	0.94719	0.892563	-0.0426461	0.0754698	0.118116	0	0	0
2-hydroxybutyric acid	12	9	12	1	1	1	19.2281	18.9531	19.2048	0.412631	0.990842	0.349694	0.251631	-0.023364	-0.274995	0	0	0
2-hydroxypyridine	12	9	12	1	1	1	19.2603	19.3723	19.4501	0.926023	0.591772	0.853243	0.0778065	0.189788	0.111981	0	0	0
2-ketoisocaproic acid	12	9	12	1	1	1	16.1091	16.2941	16.3504	0.963195	0.458234	0.671237	0.0563453	0.241301	0.184955	0	0	0
2-methyl-3-hydroxybutyric acid	12	9	12	1	1	1	16.4948	16.9601	17.1143	0.916442	0.211274	0.461232	0.15422	0.619427	0.465208	0	0	0
2-oleoylglycerol	12	9	12	1	1	1	17.1351	17.0041	17.0322	0.983275	0.769517	0.695979	0.0280665	-0.102883	-0.130949	0	0	0
3-amino-2-piperidone*	12	9	12	1	1	1	18.2816	18.3115	18.2275	0.858059	0.928453	0.980665	-0.0840363	-0.0540996	0.0299367	0	0	0
3-deoxytetronic acid*	12	9	12	1	1	1	19.2316	19.0982	19.2601	0.194133	0.939122	0.321652	0.16187	0.0284833	-0.133387	0	0	0
3-hydroxybutyric acid	12	9	12	1	1	1	19.7823	19.5372	19.8473	0.278758	0.933709	0.444073	0.310176	0.065056	-0.24512	0	0	0
3-indolepropionic acid	12	9	12	1	1	1	17.9376	17.9086	17.7817	0.802727	0.680717	0.988491	-0.126878	-0.155886	-0.0290081	0	0	0
3-phosphoglyceric acid	12	9	12	1	1	1	15.1485	15.1803	15.0141	0.513035	0.599339	0.975237	-0.166206	-0.134375	0.0318312	0	0	0
adenosine-5-monophosphate	12	9	12	1	1	1	17.0754	16.9911	16.5478	0.50423	0.328317	0.974909	-0.443272	-0.52762	-0.0843478	0	0	0
allantoin	7	6	8	1	1	1	17.3297	17.8678	17.9687	0.963144	0.222904	0.385946	0.10094	0.639083	0.538143	0	0	0
alpha ketoglutaric acid	12	9	12	1	1	1	19.7341	19.8027	19.6179	0.384634	0.638	0.873174	-0.184718	-0.116184	0.0685344	0	0	0
alpha-Tocopherol	12	9	12	1	1	1	17.3279	17.1795	17.2808	0.930826	0.982005	0.857715	0.101265	-0.0471393	-0.148404	0	0	0
aminomalonic acid*	12	9	12	1	1	1	18.9542	19.3594	19.108	0.178047	0.457927	0.0165297	-0.251384	0.153834	0.405217	0	0	1
arachidic acid	11	9	12	1	0.695398	0.695398	18.5843	18.6929	18.6584	0.999467	0.997271	0.994944	-0.0345641	0.0740752	0.108639	0	0	0
behenic acid	12	9	12	1	1	1	17.3961	17.1042	17.274	0.796386	0.871387	0.515968	0.169846	-0.122072	-0.291918	0	0	0
beta-sitosterol	12	9	12	1	1	1	16.8066	16.6685	16.8056	0.755675	0.999981	0.752503	0.137031	-0.00103576	-0.138067	0	0	0
campesterol	12	9	12	1	1	1	17.0475	17.1139	17.2967	0.490422	0.222965	0.908108	0.182757	0.249208	0.0664511	0	0	0
carbonate ion	12	9	12	1	1	1	24.8189	25.0599	24.9052	0.501362	0.775555	0.198463	-0.154714	0.0862027	0.240916	0	0	0
cholersterol	12	9	12	1	1	1	21.1753	21.0789	21.2256	0.456719	0.895779	0.708724	0.146686	0.0502564	-0.09643	0	0	0
cholestan-3-ol*	12	9	12	1	1	1	15.8835	16.03	16.524	0.396649	0.172358	0.919457	0.49391	0.640426	0.146516	0	0	0
cholestan-3-ol, (3_,5_)-*	12	9	12	1	1	1	15.2081	15.3706	15.4309	0.986186	0.802673	0.904236	0.0602946	0.22276	0.162465	0	0	0
citric acid	12	9	12	1	1	1	23.447	23.5664	23.4602	0.599578	0.990613	0.525354	-0.106124	0.0132163	0.11934	0	0	0
creatinine	12	9	12	1	1	1	19.292	19.4567	19.1004	0.344006	0.690968	0.790483	-0.356332	-0.191655	0.164677	0	0	0
cycloleucine	12	9	12	1	1	1	15.9398	15.62	16.0428	0.290391	0.914528	0.486142	0.422855	0.103001	-0.319854	0	0	0
dehydroalanine	12	9	12	1	1	1	15.7862	15.8224	15.7634	0.950342	0.991105	0.981049	-0.0590911	-0.0228953	0.0361958	0	0	0
D-fructose	12	9	12	1	1	1	20.332	20.2288	19.8875	0.543362	0.306766	0.944631	-0.341324	-0.444554	-0.10323	0	0	0
D-glucose	12	9	12	1	1	1	25.2725	25.4069	25.3293	0.686642	0.789285	0.333382	-0.077547	0.0568109	0.134358	0	0	0
D-glucuronic acid	12	9	12	1	1	1	17.7471	17.8802	17.8262	0.890398	0.749327	0.501541	-0.0539831	0.0790548	0.133038	0	0	0
D-malic acid	12	9	12	1	1	1	20.1852	20.4443	20.2744	0.650457	0.869549	0.375389	-0.169889	0.0891829	0.259072	0	0	0
D-mannitol	12	9	12	1	1	1	15.1421	15.5859	15.091	0.787574	0.997012	0.824982	-0.494818	-0.0510579	0.44376	0	0	0
D-mannose	12	9	12	1	1	1	21.9015	21.4926	21.5185	0.999434	0.865519	0.86843	0.0258262	-0.383024	-0.40885	0	0	0
docosahexaenoic acid	12	9	12	1	1	1	18.041	18.056	17.851	0.674793	0.674323	0.997855	-0.205009	-0.189972	0.0150371	0	0	0
D-threitol	12	9	12	1	1	1	15.7006	15.8772	15.6795	0.296475	0.983272	0.375709	-0.197629	-0.0210751	0.176554	0	0	0
D-xylulose	12	9	12	1	1	1	16.8669	16.6938	16.6626	0.96634	0.197624	0.360178	-0.0311265	-0.204278	-0.173151	0	0	0
EDTA	12	9	12	1	1	1	24.9559	24.5678	24.6601	0.940525	0.488315	0.351763	0.0923004	-0.295775	-0.388075	0	0	0
EDTA minor	12	9	12	1	1	1	21.8052	21.9293	21.9856	0.962289	0.635678	0.830635	0.0563088	0.180367	0.124058	0	0	0
erythritol	12	9	12	1	1	1	17.2921	17.4763	17.2425	0.0499584	0.839176	0.144582	-0.233837	-0.0496775	0.184159	-1	0	0
fumaric acid	12	9	12	1	1	1	18.6136	18.8673	18.7753	0.880288	0.634493	0.389915	-0.0919329	0.161757	0.25369	0	0	0
galactonic acid	12	9	12	1	1	1	18.752	19.0162	18.9434	0.865641	0.325437	0.167294	-0.072795	0.191457	0.264252	0	0	0
gluconic acid	12	9	12	1	1	1	16.9973	17.2611	17.1142	0.953471	0.965397	0.858093	-0.146902	0.116899	0.2638	0	0	0
glyceric acid	12	9	12	1	1	1	16.1667	16.2654	16.243	0.957501	0.561327	0.440276	-0.0223801	0.0763127	0.0986927	0	0	0
glycerol	12	9	12	1	1	1	23.3456	23.3144	22.9597	0.193391	0.108579	0.986597	-0.354706	-0.385886	-0.0311797	0	0	0
glycine	12	9	12	1	1	1	22.7629	22.8534	22.8028	0.840802	0.881524	0.578593	-0.0505841	0.0399021	0.0904862	0	0	0
glycolic acid	12	9	12	1	1	1	18.8111	18.4996	18.862	0.0208755	0.902776	0.0518805	0.362375	0.0508379	-0.311537	1	0	-1
heptadecanoic acid	12	9	12	1	1	1	18.9277	18.7252	18.7837	0.897907	0.474968	0.28987	0.0584772	-0.144057	-0.202535	0	0	0
L-2-aminoadipic acid	12	9	12	1	1	1	18.7814	18.6917	18.8269	0.720738	0.95717	0.864964	0.135191	0.0455185	-0.0896723	0	0	0
lactic acid	12	9	12	1	1	1	25.7966	25.9815	25.8403	0.404501	0.900922	0.219296	-0.141173	0.0437165	0.18489	0	0	0
L-alanine	12	9	12	1	1	1	20.1161	20.3048	20.2152	0.72644	0.634989	0.255698	-0.0896	0.0991341	0.188734	0	0	0
L-aspartic acid	12	9	12	1	1	1	20.7595	20.8469	20.9529	0.440266	0.0528151	0.569989	0.106034	0.193385	0.0873505	0	1	0
lauric acid	12	9	12	1	1	1	18.5768	18.845	18.7664	0.959022	0.754724	0.619318	-0.0786133	0.189596	0.26821	0	0	0
L-cysteine	12	9	12	1	1	1	19.8832	19.8856	19.6312	0.337308	0.290099	0.999903	-0.25441	-0.252056	0.00235429	0	0	0
L-cystine	12	9	12	1	1	1	20.4743	20.5444	20.5824	0.979036	0.820113	0.93077	0.0380435	0.108117	0.0700734	0	0	0
L-glutamic acid	12	9	12	1	1	1	19.7035	19.795	19.62	0.339114	0.744125	0.737426	-0.174986	-0.0834575	0.0915286	0	0	0
L-glutamine	12	9	12	1	1	1	23.3467	23.3558	23.3054	0.841105	0.873037	0.994345	-0.0504838	-0.0413731	0.0091107	0	0	0
linoleic acid	12	9	12	1	1	1	19.4601	19.0526	19.3816	0.514019	0.955855	0.365094	0.328993	-0.0784203	-0.407413	0	0	0
L-isoleucine	12	9	12	1	1	1	22.0811	22.1348	22.0376	0.73142	0.928907	0.908254	-0.0972121	-0.0435077	0.0537043	0	0	0
L-leucine	12	9	12	1	1	1	22.5783	22.6047	22.566	0.952687	0.994349	0.977578	-0.0386593	-0.0122287	0.0264306	0	0	0
L-methionine	12	9	12	1	1	1	21.8042	21.8073	21.7534	0.955528	0.953831	0.999856	-0.053898	-0.0508673	0.00303071	0	0	0
L-ornithine	12	9	12	1	1	1	22.1191	21.7957	22.0777	0.20826	0.959139	0.131593	0.282098	-0.0413892	-0.323487	0	0	0
L-phenylalanine	12	9	12	1	1	1	21.0319	21.0127	21.0745	0.792306	0.878528	0.977587	0.0617472	0.0425553	-0.0191919	0	0	0
L-proline	12	9	12	1	1	1	21.3791	21.4548	21.3443	0.832309	0.978835	0.917215	-0.11048	-0.0348129	0.075667	0	0	0
L-pyroglutamic acid	12	9	12	1	1	1	18.2848	18.3671	18.2234	0.399361	0.817741	0.735226	-0.143659	-0.0614426	0.0822165	0	0	0
L-serine	12	9	12	1	1	1	22.2898	22.4188	22.3679	0.901958	0.754067	0.521843	-0.0508386	0.0781082	0.128947	0	0	0
L-threonic acid	12	9	12	1	1	1	18.0371	18.1847	18.0414	0.622664	0.999494	0.605277	-0.143275	0.00429845	0.147574	0	0	0
L-threonine	12	9	12	1	1	1	21.4725	21.5521	21.5795	0.975441	0.645979	0.81116	0.0273678	0.107042	0.0796739	0	0	0
L-tryptophan	11	9	12	1	0.695398	0.695398	21.897	22.2517	23.0913	0.326112	0.090055	0.819256	0.839677	1.19433	0.354656	0	1	0
L-tyrosine	12	9	12	1	1	1	21.5285	21.4139	21.2118	0.586965	0.229166	0.840703	-0.202065	-0.316607	-0.114542	0	0	0
L-valine	12	9	12	1	1	1	23.5369	23.4558	23.5142	0.879325	0.977598	0.78145	0.058444	-0.0226666	-0.0811105	0	0	0
monostearin	12	9	12	1	1	1	20.0405	19.8395	19.88	0.974851	0.632415	0.541894	0.040547	-0.160514	-0.201061	0	0	0
myo-inositol	12	9	12	1	1	1	21.0415	21.0238	21.0522	0.967269	0.994534	0.987096	0.0283334	0.0106397	-0.0176938	0	0	0
myristic acid	12	9	12	1	1	1	22.6972	22.5866	22.6822	0.792597	0.993205	0.732914	0.0955197	-0.0150823	-0.110602	0	0	0
N-formylglycine	12	9	12	1	1	1	15.6618	15.8884	15.7863	0.917309	0.861125	0.65699	-0.102087	0.124544	0.226632	0	0	0
N-methylalanine	12	9	12	1	1	1	15.6308	16.6975	16.0148	0.595525	0.824009	0.291743	-0.682746	0.383951	1.0667	0	0	0
oleic acid	12	9	12	1	1	1	19.9394	19.6654	19.8046	0.854047	0.841695	0.548302	0.139259	-0.134787	-0.274046	0	0	0
oxalic acid	12	9	12	1	1	1	18.4285	18.5621	18.5379	0.997255	0.936398	0.91955	-0.0241448	0.10942	0.133565	0	0	0
palmitic acid	12	9	12	1	1	1	22.9018	22.6971	22.7626	0.884343	0.529272	0.31471	0.065451	-0.139198	-0.204649	0	0	0
palmitoleic acid	12	9	12	1	1	1	18.2564	18.4261	18.3194	0.944305	0.976938	0.865479	-0.106687	0.0629852	0.169672	0	0	0
phosphate ion	12	9	12	1	1	1	24.2454	24.3006	24.2472	0.86955	0.999815	0.861335	-0.0534117	0.00179357	0.0552053	0	0	0
pinitol*	12	9	12	1	1	1	17.3872	17.095	17.5916	0.14369	0.666112	0.494991	0.496601	0.204454	-0.292147	0	0	0
porphine	12	9	12	1	1	1	19.5693	19.5947	19.6884	0.811466	0.67597	0.984564	0.0936374	0.119097	0.0254599	0	0	0
pseudo uridine	12	9	12	1	1	1	17.2042	17.0209	17.033	0.993661	0.245444	0.251144	0.0121233	-0.171231	-0.183355	0	0	0
pyruvic acid	12	9	12	1	1	1	22.2081	22.5946	22.2325	0.0978657	0.986623	0.0728453	-0.36209	0.0244394	0.38653	-1	0	1
ribitol	12	9	12	1	1	1	16.4563	16.083	16.5955	0.0404056	0.735187	0.166095	0.512518	0.139165	-0.373353	1	0	0
serotonin	12	9	12	1	1	1	18.1708	16.805	16.7247	0.994291	0.134342	0.210022	-0.0803564	-1.44619	-1.36583	0	0	0
stearic acid	12	9	12	1	1	1	22.4743	22.3048	22.2296	0.857307	0.166955	0.465281	-0.0751631	-0.244647	-0.169484	0	0	0
sucrose	12	9	12	1	1	1	15.0535	15.3743	15.1618	0.522172	0.818451	0.237382	-0.212502	0.10833	0.320832	0	0	0
taurine	12	9	12	1	1	1	19.1627	19.231	19.1904	0.931297	0.9621	0.818463	-0.0406264	0.0276951	0.0683215	0	0	0
triethylene glycol*	12	9	12	1	1	1	15.1824	15.2113	15.6083	0.50336	0.401065	0.996292	0.396982	0.425817	0.0288346	0	0	0
urea	12	9	12	1	1	1	25.8715	25.4661	25.4621	0.999918	0.376978	0.438382	-0.00397897	-0.409393	-0.405414	0	0	0
xylitol	12	9	12	1	1	1	17.4518	17.5223	17.5303	0.998613	0.85415	0.896375	0.00792699	0.0784514	0.0705244	0	0	0
xylose	12	9	12	1	1	1	17.3404	16.853	17.049	0.756939	0.493449	0.194704	0.196003	-0.291325	-0.487329	0	0	0
Unknown 001	12	9	12	1	1	1	18.4617	18.2522	18.0776	0.707089	0.156999	0.608346	-0.17452	-0.384093	-0.209573	0	0	0
Unknown 002	12	9	12	1	1	1	16.6773	17.3018	16.6803	0.255293	0.99996	0.25207	-0.621495	0.00303398	0.624529	0	0	0
Unknown 003	12	9	12	1	1	1	18.2341	18.701	18.1344	0.212668	0.942571	0.343001	-0.566632	-0.0997258	0.466906	0	0	0
Unknown 004	10	8	12	0.368832	0.256891	0.715917	17.246	17.9431	17.9569	0.999713	0.436241	0.519673	0.0138513	0.71098	0.697129	0	0	0
Unknown 005	12	9	12	1	1	1	17.6915	16.9053	17.1848	0.903746	0.681104	0.458052	0.27949	-0.506726	-0.786216	0	0	0
Unknown 006	12	9	12	1	1	1	17.2357	16.8398	17.4825	0.12226	0.679953	0.433538	0.642735	0.246887	-0.395848	0	0	0
Unknown 007	12	9	12	1	1	1	19.3961	19.2682	18.9883	0.936995	0.851631	0.986474	-0.279856	-0.407755	-0.127899	0	0	0
Unknown 008	12	9	12	1	1	1	17.7074	17.9643	17.7399	0.834091	0.995521	0.788674	-0.224404	0.032573	0.256977	0	0	0
Unknown 009	12	9	12	1	1	1	16.2725	16.1009	16.8656	0.486016	0.600317	0.963391	0.7647	0.593051	-0.171649	0	0	0
Unknown 010	12	9	12	1	1	1	16.5778	18.4447	17.2491	0.173558	0.511312	0.0195405	-1.19553	0.671327	1.86686	0	0	1
Unknown 011	12	9	12	1	1	1	15.0703	15.0186	15.0253	0.999903	0.994854	0.994188	0.00666291	-0.0449876	-0.0516505	0	0	0
Unknown 012	12	9	12	1	1	1	17.3953	17.8735	17.8575	0.99833	0.215074	0.242593	-0.0159996	0.462197	0.478197	0	0	0
Unknown 013	12	9	12	1	1	1	17.2509	16.8337	17.6238	0.31765	0.735199	0.71922	0.790084	0.372946	-0.417138	0	0	0
Unknown 014	12	9	12	1	1	1	16.6817	16.8094	16.7203	0.861871	0.967753	0.737991	-0.0890412	0.0386266	0.127668	0	0	0
Unknown 015	12	9	12	1	1	1	16.9607	16.6839	16.6726	0.999899	0.925587	0.940581	-0.0112116	-0.288026	-0.276815	0	0	0
Unknown 016	12	9	12	1	1	1	23.736	23.5249	23.4416	0.968669	0.633421	0.816143	-0.0832985	-0.294415	-0.211116	0	0	0
Unknown 017	12	9	12	1	1	1	18.5616	18.4362	18.1944	0.886849	0.72557	0.968079	-0.241784	-0.367252	-0.125468	0	0	0
Unknown 018	12	9	12	1	1	1	15.2415	15.7952	15.7382	0.989854	0.417613	0.395205	-0.0570453	0.496653	0.553698	0	0	0
Unknown 019	12	9	12	1	1	1	15.8095	15.684	15.9873	0.12006	0.410718	0.678946	0.303369	0.177841	-0.125528	0	0	0
Unknown 020	12	9	12	1	1	1	16.8851	16.9418	17.4045	0.278699	0.158944	0.980096	0.46266	0.519349	0.0566891	0	0	0
Unknown 021	12	9	12	1	1	1	17.1576	17.3168	17.2318	0.80337	0.823322	0.47137	-0.0849939	0.0741156	0.15911	0	0	0
Unknown 022	12	9	12	1	1	1	17.6136	17.6847	17.7637	0.842889	0.494149	0.870819	0.0790466	0.150113	0.0710666	0	0	0
Unknown 023	12	9	12	1	1	1	16.2647	16.0852	16.1243	0.979954	0.740053	0.657044	0.0391348	-0.140433	-0.179568	0	0	0
Unknown 024	12	9	12	1	1	1	13.9901	14.0148	13.9764	0.993474	0.999035	0.997284	-0.0383882	-0.0136494	0.0247389	0	0	0
Unknown 025	12	9	12	1	1	1	13.5119	14.1149	13.8913	0.761275	0.408299	0.154181	-0.223535	0.379433	0.602968	0	0	0
Unknown 026	12	9	12	1	1	1	15.3951	15.4905	15.902	0.673404	0.500451	0.978684	0.411523	0.506918	0.0953948	0	0	0
Unknown 027	12	9	12	1	1	1	15.686	15.5741	15.9512	0.792716	0.874128	0.979596	0.377091	0.265198	-0.111893	0	0	0
Unknown 028	12	9	12	1	1	1	14.879	14.6451	14.6284	0.998169	0.624587	0.702667	-0.0167446	-0.250627	-0.233882	0	0	0
Unknown 029	12	9	12	1	1	1	16.5056	17.6275	17.7183	0.972912	0.0083788	0.0257627	0.0908207	1.21278	1.12196	0	1	1
Unknown 030	12	9	12	1	1	1	14.265	14.6931	14.3502	0.716903	0.976064	0.597423	-0.34291	0.0851628	0.428073	0	0	0
Unknown 031	12	9	12	1	1	1	16.7892	17.648	17.9396	0.836875	0.0540176	0.229579	0.291599	1.15034	0.858736	0	1	0
Unknown 032	12	9	12	1	1	1	20.594	20.868	20.7683	0.771001	0.404188	0.156977	-0.0996941	0.174354	0.274048	0	0	0
Unknown 033	12	9	12	1	1	1	16.761	17.0165	16.4923	0.373709	0.733853	0.786301	-0.524197	-0.268705	0.255492	0	0	0
Unknown 034	11	7	12	0.165806	0.463599	0.463599	14.2222	17.1127	16.5981	0.873414	0.0373214	0.0277742	-0.514639	2.37584	2.89048	0	1	1
Unknown 035	12	9	12	1	1	1	18.1927	18.0052	17.9926	0.997916	0.549489	0.635709	-0.0126142	-0.200072	-0.187458	0	0	0
Unknown 036	12	9	12	1	1	1	17.2305	17.7278	17.496	0.392758	0.244915	0.0211058	-0.231762	0.265595	0.497357	0	0	1
Unknown 037	12	9	12	1	1	1	19.5668	19.5501	19.5618	0.998615	0.999702	0.997174	0.0117391	-0.00503796	-0.0167771	0	0	0
Unknown 038	12	9	12	1	1	1	17.6684	17.7163	17.6344	0.791366	0.95381	0.922557	-0.0818715	-0.033957	0.0479145	0	0	0
Unknown 039	12	9	12	1	1	1	15.4973	16.0326	16.2328	0.726883	0.0132289	0.118595	0.200168	0.735495	0.535327	0	1	0
Unknown 040	12	9	12	1	1	1	14.5814	14.7873	14.64	0.941813	0.988944	0.889613	-0.147306	0.0586759	0.205982	0	0	0
Unknown 041	12	9	12	1	1	1	18.5017	18.4856	18.6291	0.848163	0.85936	0.997923	0.143548	0.127466	-0.0160816	0	0	0
Unknown 042	12	9	12	1	1	1	16.6472	16.5071	16.6503	0.530627	0.999651	0.544774	0.143194	0.00307329	-0.140121	0	0	0
Unknown 043	12	9	12	1	1	1	14.5132	14.5006	14.7607	0.761519	0.749942	0.99936	0.260033	0.247491	-0.0125423	0	0	0
Unknown 044	12	9	12	1	1	1	14.9073	15.304	15.0519	0.321668	0.639686	0.0703903	-0.25209	0.144609	0.3967	0	0	1
Unknown 045	12	9	12	1	1	1	19.4124	19.4225	19.4317	0.998627	0.992928	0.998325	0.00919352	0.0193497	0.0101562	0	0	0
Unknown 046	12	9	12	1	1	1	18.1637	18.426	18.351	0.984021	0.889764	0.822222	-0.0749773	0.187274	0.262252	0	0	0
Unknown 047	12	9	12	1	1	1	16.9323	16.997	16.9662	0.989535	0.985149	0.954549	-0.0307113	0.0339118	0.0646231	0	0	0
Unknown 048	12	9	12	1	1	1	16.1128	16.4687	16.3694	0.91648	0.514691	0.340042	-0.0993448	0.256571	0.355915	0	0	0
Unknown 049	12	9	12	1	1	1	17.998	18.0557	17.8984	0.722046	0.85772	0.956761	-0.157225	-0.0996057	0.0576192	0	0	0
Unknown 050	12	8	11	0.830848	0.553248	0.553248	14.9854	14.7984	14.9556	0.896224	0.995108	0.85182	0.157172	-0.0298089	-0.18698	0	0	0
Unknown 051	12	9	12	1	1	1	15.4653	14.897	15.4844	0.148118	0.997475	0.166082	0.587341	0.0190914	-0.56825	0	0	0
Unknown 052	12	9	12	1	1	1	21.3267	21.3611	21.285	0.866444	0.950896	0.97098	-0.0761632	-0.0417163	0.0344469	0	0	0
Unknown 053	12	9	12	1	1	1	17.8165	18.3524	18.18	0.679833	0.150462	0.0353851	-0.172315	0.363532	0.535846	0	0	1
Unknown 054	12	9	12	1	1	1	16.3125	16.3367	16.2175	0.877387	0.907447	0.994612	-0.119249	-0.095071	0.0241785	0	0	0
Unknown 055	12	9	12	1	1	1	16.7628	16.351	16.6668	0.569824	0.940015	0.389416	0.315821	-0.0960663	-0.411887	0	0	0
Unknown 056	12	9	12	1	1	1	20.074	20.1738	20.1255	0.890976	0.85795	0.614734	-0.0482602	0.0515099	0.0997701	0	0	0
Unknown 057	12	9	12	1	1	1	15.1492	15.9287	15.8866	0.994941	0.18217	0.194925	-0.0421096	0.737415	0.779524	0	0	0
Unknown 058	12	9	12	1	1	1	17.8083	17.9377	17.7504	0.683903	0.957937	0.833149	-0.187284	-0.057947	0.129337	0	0	0
Unknown 059	12	9	12	1	1	1	17.2344	16.9594	17.4239	0.0468542	0.521809	0.316006	0.464522	0.189525	-0.274997	1	0	0
Unknown 060	12	9	12	1	1	1	18.7899	19.038	19.0069	0.986921	0.483766	0.444282	-0.0311426	0.217005	0.248148	0	0	0
Unknown 061	12	9	12	1	1	1	16.4432	16.325	16.4393	0.531835	0.999121	0.509571	0.114364	-0.00390392	-0.118267	0	0	0
Unknown 062	12	9	12	1	1	1	18.6178	18.0216	18.5845	0.187711	0.99278	0.155203	0.562865	-0.0332465	-0.596112	0	0	0
Unknown 063	12	9	12	1	1	1	15.8026	15.4628	15.3947	0.941412	0.0980794	0.23977	-0.0680985	-0.407873	-0.339774	0	-1	0
Unknown 064	12	9	12	1	1	1	15.9979	15.7659	15.7313	0.971805	0.157319	0.292715	-0.0346209	-0.266677	-0.232056	0	0	0
Unknown 065	12	9	12	1	1	1	16.2397	16.3432	16.2953	0.881821	0.821038	0.561367	-0.047923	0.0556297	0.103553	0	0	0
Unknown 066	12	9	12	1	1	1	14.2634	14.7677	14.804	0.988875	0.0720314	0.134166	0.0362539	0.540525	0.504271	0	1	0
Unknown 067	10	9	11	0.564349	0.564349	0.365124	13.9501	13.6645	13.4946	0.956672	0.716675	0.887344	-0.16986	-0.455534	-0.285674	0	0	0
Unknown 068	12	9	12	1	1	1	16.3797	15.886	16.5533	0.1776	0.86519	0.377946	0.667311	0.173618	-0.493693	0	0	0
Unknown 069	12	9	12	1	1	1	18.186	19.1795	17.9753	0.231946	0.946491	0.363654	-1.2042	-0.21067	0.993529	0	0	0
Unknown 070	12	9	12	1	1	1	20.4528	20.3643	20.1094	0.238837	0.0565541	0.834655	-0.254941	-0.34342	-0.0884784	0	-1	0
Unknown 071	12	9	12	1	1	1	20.92	21.4018	21.0796	0.443209	0.788219	0.172656	-0.322188	0.159586	0.481774	0	0	0
Unknown 072	12	9	12	1	1	1	24.2693	24.6122	24.4315	0.615503	0.633153	0.1878	-0.180616	0.162189	0.342805	0	0	0
Unknown 073	12	9	12	1	1	1	17.4802	16.3539	16.2452	0.979092	0.0571852	0.122591	-0.108699	-1.23497	-1.12627	0	-1	0
Unknown 074	12	9	12	1	1	1	22.2076	22.4569	22.2685	0.312163	0.862733	0.138316	-0.188388	0.0609429	0.249331	0	0	0
Unknown 075	12	9	12	1	1	1	16.075	15.7747	15.6454	0.881855	0.215237	0.514471	-0.129318	-0.429654	-0.300335	0	0	0
Unknown 076	12	9	12	1	1	1	22.1102	22.312	22.1749	0.48316	0.824826	0.216783	-0.137103	0.0646619	0.201764	0	0	0
Unknown 077	12	9	12	1	1	1	20.0839	19.8833	19.7784	0.871168	0.270694	0.60784	-0.104867	-0.305449	-0.200583	0	0	0
Unknown 078	12	9	12	1	1	1	22.0995	22.4657	22.4026	0.916909	0.11517	0.0703188	-0.0630931	0.303098	0.366191	0	0	1
Unknown 079	12	9	12	1	1	1	14.3686	14.7532	14.8374	0.935971	0.109742	0.267668	0.084185	0.468798	0.384613	0	0	0
Unknown 080	12	9	12	1	1	1	13.9846	14.3564	14.4575	0.924865	0.155167	0.361103	0.101149	0.472902	0.371753	0	0	0
Unknown 081	12	9	12	1	1	1	17.0601	17.4615	17.3928	0.930392	0.157999	0.103656	-0.0687381	0.332675	0.401413	0	0	0
Unknown 082	12	9	12	1	1	1	17.8605	17.8157	17.0428	0.00154182	0.000340515	0.972673	-0.772936	-0.817746	-0.0448097	-1	-1	0
Unknown 083	12	9	12	1	1	1	15.8887	15.6548	15.372	0.802441	0.432828	0.859963	-0.282809	-0.51665	-0.233841	0	0	0
Unknown 084	12	9	12	1	1	1	16.6748	16.1235	16.4342	0.41566	0.537771	0.0748145	0.31069	-0.240631	-0.551322	0	0	-1
Unknown 085	12	9	12	1	1	1	16.744	16.5569	16.6145	0.890357	0.511216	0.307936	0.0575925	-0.1295	-0.187093	0	0	0
Unknown 086	12	9	12	1	1	1	17.4685	18.1737	17.9059	0.69819	0.336858	0.0987074	-0.267789	0.437383	0.705172	0	0	1
Unknown 087	12	9	12	1	1	1	15.4614	15.232	15.3831	0.731578	0.90588	0.49158	0.151063	-0.0783378	-0.229401	0	0	0
Unknown 088	12	9	12	1	1	1	17.6486	17.8721	17.7341	0.326877	0.599397	0.0634324	-0.137972	0.0854487	0.223421	0	0	1
Unknown 089	12	9	12	1	1	1	20.5525	20.7186	20.7555	0.985532	0.603361	0.746577	0.0368955	0.202982	0.166086	0	0	0
Unknown 090	12	9	12	1	1	1	17.8211	17.3586	17.4542	0.858062	0.0895335	0.0410324	0.0956618	-0.366813	-0.462475	0	-1	-1
Unknown 091	12	9	12	1	1	1	16.7563	16.8065	16.6651	0.768881	0.879612	0.967175	-0.141434	-0.0912491	0.0501851	0	0	0
Unknown 092	12	9	12	1	1	1	15.9035	15.7731	15.6548	0.836307	0.407569	0.80492	-0.118297	-0.248732	-0.130435	0	0	0
Unknown 093	12	9	12	1	1	1	20.2062	20.3217	20.4375	0.847202	0.469726	0.84769	0.115727	0.231252	0.115525	0	0	0
Unknown 094	12	9	12	1	1	1	16.0882	16.3528	16.2493	0.930267	0.816098	0.627882	-0.103515	0.161085	0.2646	0	0	0
Unknown 095	12	9	12	1	1	1	15.3679	15.2006	15.4726	0.614612	0.918059	0.830168	0.272026	0.104757	-0.167268	0	0	0
Unknown 096	12	9	12	1	1	1	16.8439	16.9503	16.5323	0.443773	0.58717	0.947334	-0.418031	-0.311675	0.106357	0	0	0
Unknown 097	12	9	12	1	1	1	20.0831	20.3544	19.9424	0.0954079	0.708529	0.343424	-0.412044	-0.140713	0.271331	-1	0	0
Unknown 098	12	9	12	1	1	1	14.44	14.7341	14.7969	0.957305	0.211401	0.396143	0.062798	0.356904	0.294106	0	0	0
Unknown 099	12	9	12	1	1	1	15.6079	15.3426	15.3328	0.999183	0.478492	0.55378	-0.00976146	-0.275085	-0.265324	0	0	0
Unknown 100	12	9	12	1	1	1	17.0201	17.0671	17.1627	0.841131	0.641107	0.958848	0.0956045	0.142607	0.0470029	0	0	0
Unknown 101	12	9	12	1	1	1	17.128	16.5709	17.3249	0.0206214	0.703003	0.105186	0.754084	0.19693	-0.557154	1	0	0
Unknown 102	12	9	12	1	1	1	16.3274	16.128	16.2301	0.971989	0.970347	0.897588	0.102084	-0.0972855	-0.199369	0	0	0
Unknown 103	12	9	11	0.695398	0.695398	1	18.0489	18.2136	17.7436	0.0409671	0.190492	0.635541	-0.470038	-0.305291	0.164747	-1	0	0
Unknown 104	12	9	12	1	1	1	17.7695	17.0765	17.3826	0.433113	0.218744	0.0216319	0.306123	-0.386872	-0.692996	0	0	-1
Unknown 105	12	9	12	1	1	1	16.3727	16.0367	16.0957	0.994187	0.861214	0.828534	0.0589532	-0.277046	-0.335999	0	0	0
Unknown 106	12	9	12	1	1	1	18.1179	17.5189	17.5264	0.999646	0.0963952	0.125341	0.00752153	-0.591456	-0.598977	0	-1	0
Unknown 107	12	9	12	1	1	1	19.3539	19.0514	18.7731	0.420481	0.0197017	0.361235	-0.278272	-0.580807	-0.302535	0	-1	0
Unknown 108	12	9	12	1	1	1	17.6475	17.7811	17.7908	0.999341	0.846798	0.883332	0.00971631	0.143266	0.133549	0	0	0
Unknown 109	12	9	12	1	1	1	17.1305	17.1263	17.0297	0.919868	0.899449	0.999843	-0.0966536	-0.100836	-0.00418285	0	0	0
Unknown 110	12	9	12	1	1	1	17.1751	17.1964	17.1271	0.973028	0.98478	0.997428	-0.0692763	-0.0480248	0.0212514	0	0	0
Unknown 111	12	9	12	1	1	1	20.4497	20.5576	20.3044	0.778349	0.907663	0.955214	-0.253184	-0.145333	0.107851	0	0	0
Unknown 112	12	9	12	1	1	1	16.6035	15.6033	15.0565	0.380049	0.000776846	0.0498073	-0.546821	-1.54695	-1.00012	0	-1	-1
Unknown 113	12	9	12	1	1	1	18.2473	17.7964	17.9261	0.927557	0.589254	0.414068	0.129711	-0.321191	-0.450902	0	0	0
Unknown 114	12	9	12	1	1	1	17.9288	17.4675	17.574	0.948474	0.511803	0.382928	0.106465	-0.354805	-0.46127	0	0	0
Unknown 115	12	9	12	1	1	1	13.4796	13.6308	13.5218	0.812905	0.964347	0.673459	-0.109063	0.0421371	0.1512	0	0	0
Unknown 116	12	9	12	1	1	1	16.6808	16.5506	16.3647	0.620145	0.212399	0.789135	-0.185867	-0.316131	-0.130265	0	0	0
Unknown 117	12	9	12	1	1	1	14.1984	14.4417	14.2364	0.618739	0.98066	0.511956	-0.205324	0.0380114	0.243335	0	0	0
Unknown 118	12	9	12	1	1	1	18.385	17.7515	17.9825	0.594899	0.172549	0.0303313	0.23098	-0.402538	-0.633518	0	0	-1
Unknown 119	12	9	12	1	1	1	18.7847	18.8236	18.7449	0.917394	0.974563	0.979091	-0.0787738	-0.0398235	0.0389503	0	0	0
Unknown 120	12	9	12	1	1	1	15.5816	15.5897	15.6133	0.995368	0.990295	0.999457	0.0236533	0.03174	0.00808674	0	0	0
Unknown 121	12	9	12	1	1	1	15.3752	15.4051	14.8882	0.296318	0.284363	0.995741	-0.516912	-0.486976	0.0299357	0	0	0
Unknown 122	12	9	12	1	1	1	16.9498	16.916	16.9221	0.999713	0.993166	0.991277	0.00610408	-0.0276312	-0.0337353	0	0	0
Unknown 123	12	9	12	1	1	1	17.3486	17.2217	17.2371	0.995246	0.749513	0.726329	0.0154001	-0.111494	-0.126894	0	0	0
Unknown 124	12	9	12	1	1	1	16.2283	16.2926	16.0231	0.439617	0.570387	0.953016	-0.26948	-0.205208	0.0642722	0	0	0
Unknown 125	12	9	12	1	1	1	15.1233	14.4223	15.3167	0.0259828	0.797478	0.0950054	0.89434	0.193378	-0.700961	1	0	-1
Unknown 126	12	9	12	1	1	1	19.1836	20.1722	19.1616	0.250023	0.999196	0.26463	-1.01062	-0.0219628	0.988656	0	0	0
Unknown 127	12	9	12	1	1	1	15.6808	15.793	15.7338	0.989027	0.989754	0.961214	-0.0592175	0.0529662	0.112184	0	0	0
Unknown 128	12	9	12	1	1	1	18.4558	18.2731	18.3794	0.786761	0.864982	0.498345	0.106272	-0.0763798	-0.182652	0	0	0
Unknown 129	12	9	12	1	1	1	21.023	21.0004	21.0546	0.930013	0.971536	0.98747	0.0541634	0.0316092	-0.0225542	0	0	0
Unknown 130	12	9	12	1	1	1	16.5844	14.3211	15.6093	0.17925	0.309478	0.00874475	1.28822	-0.975155	-2.26337	0	0	-1
Unknown 131	12	9	12	1	1	1	14.7707	15.3455	15.0023	0.52641	0.70846	0.177608	-0.343222	0.231595	0.574817	0	0	0
Unknown 132	12	9	12	1	1	1	20.2851	20.2344	20.2384	0.999568	0.933817	0.933157	0.00399993	-0.0466767	-0.0506766	0	0	0
Unknown 133	12	9	12	1	1	1	18.3665	18.2028	18.2841	0.994181	0.993022	0.976617	0.081279	-0.0824256	-0.163705	0	0	0
Unknown 134	12	9	12	1	1	1	18.5422	18.3763	18.4929	0.987845	0.997455	0.975567	0.116593	-0.0492645	-0.165858	0	0	0
Unknown 135	11	9	12	1	0.695398	0.695398	17.1742	17.2491	17.2539	0.999959	0.987238	0.990255	0.00476848	0.0796601	0.0748916	0	0	0
Unknown 136	12	9	12	1	1	1	14.5989	14.8741	14.9198	0.99465	0.736421	0.823852	0.0456385	0.320884	0.275246	0	0	0
Unknown 137	12	9	12	1	1	1	16.334	16.0001	16.1555	0.845372	0.772483	0.468018	0.155337	-0.178582	-0.333919	0	0	0

## Sheet: Statistical_Results_Signif_Only
Metabolite	Count_DD	Count_LD	Count_LL	P_value_G_LL_vs_LD	P_value_G_LL_vs_DD	P_value_G_LD_vs_DD	Mean_DD	Mean_LD	Mean_LL	P_value_T_LL_vs_LD	P_value_T_LL_vs_DD	P_value_T_LD_vs_DD	Fold_change_LL_vs_LD	Fold_change_LL_vs_DD	Fold_change_LD_vs_DD	Flag_LL_vs_LD	Flag_LL_vs_DD	Flag_LD_vs_DD
aminomalonic acid*	12	9	12	1	1	1	18.9542	19.3594	19.108	0.178047	0.457927	0.0165297	-0.251384	0.153834	0.405217	0	0	1
erythritol	12	9	12	1	1	1	17.2921	17.4763	17.2425	0.0499584	0.839176	0.144582	-0.233837	-0.0496775	0.184159	-1	0	0
glycolic acid	12	9	12	1	1	1	18.8111	18.4996	18.862	0.0208755	0.902776	0.0518805	0.362375	0.0508379	-0.311537	1	0	-1
L-aspartic acid	12	9	12	1	1	1	20.7595	20.8469	20.9529	0.440266	0.0528151	0.569989	0.106034	0.193385	0.0873505	0	1	0
L-tryptophan	11	9	12	1	0.695398	0.695398	21.897	22.2517	23.0913	0.326112	0.090055	0.819256	0.839677	1.19433	0.354656	0	1	0
pyruvic acid	12	9	12	1	1	1	22.2081	22.5946	22.2325	0.0978657	0.986623	0.0728453	-0.36209	0.0244394	0.38653	-1	0	1
ribitol	12	9	12	1	1	1	16.4563	16.083	16.5955	0.0404056	0.735187	0.166095	0.512518	0.139165	-0.373353	1	0	0
Unknown 010	12	9	12	1	1	1	16.5778	18.4447	17.2491	0.173558	0.511312	0.0195405	-1.19553	0.671327	1.86686	0	0	1
Unknown 029	12	9	12	1	1	1	16.5056	17.6275	17.7183	0.972912	0.0083788	0.0257627	0.0908207	1.21278	1.12196	0	1	1
Unknown 031	12	9	12	1	1	1	16.7892	17.648	17.9396	0.836875	0.0540176	0.229579	0.291599	1.15034	0.858736	0	1	0
Unknown 034	11	7	12	0.165806	0.463599	0.463599	14.2222	17.1127	16.5981	0.873414	0.0373214	0.0277742	-0.514639	2.37584	2.89048	0	1	1
Unknown 036	12	9	12	1	1	1	17.2305	17.7278	17.496	0.392758	0.244915	0.0211058	-0.231762	0.265595	0.497357	0	0	1
Unknown 039	12	9	12	1	1	1	15.4973	16.0326	16.2328	0.726883	0.0132289	0.118595	0.200168	0.735495	0.535327	0	1	0
Unknown 044	12	9	12	1	1	1	14.9073	15.304	15.0519	0.321668	0.639686	0.0703903	-0.25209	0.144609	0.3967	0	0	1
Unknown 053	12	9	12	1	1	1	17.8165	18.3524	18.18	0.679833	0.150462	0.0353851	-0.172315	0.363532	0.535846	0	0	1
Unknown 059	12	9	12	1	1	1	17.2344	16.9594	17.4239	0.0468542	0.521809	0.316006	0.464522	0.189525	-0.274997	1	0	0
Unknown 063	12	9	12	1	1	1	15.8026	15.4628	15.3947	0.941412	0.0980794	0.23977	-0.0680985	-0.407873	-0.339774	0	-1	0
Unknown 066	12	9	12	1	1	1	14.2634	14.7677	14.804	0.988875	0.0720314	0.134166	0.0362539	0.540525	0.504271	0	1	0
Unknown 070	12	9	12	1	1	1	20.4528	20.3643	20.1094	0.238837	0.0565541	0.834655	-0.254941	-0.34342	-0.0884784	0	-1	0
Unknown 073	12	9	12	1	1	1	17.4802	16.3539	16.2452	0.979092	0.0571852	0.122591	-0.108699	-1.23497	-1.12627	0	-1	0
Unknown 078	12	9	12	1	1	1	22.0995	22.4657	22.4026	0.916909	0.11517	0.0703188	-0.0630931	0.303098	0.366191	0	0	1
Unknown 082	12	9	12	1	1	1	17.8605	17.8157	17.0428	0.00154182	0.000340515	0.972673	-0.772936	-0.817746	-0.0448097	-1	-1	0
Unknown 084	12	9	12	1	1	1	16.6748	16.1235	16.4342	0.41566	0.537771	0.0748145	0.31069	-0.240631	-0.551322	0	0	-1
Unknown 086	12	9	12	1	1	1	17.4685	18.1737	17.9059	0.69819	0.336858	0.0987074	-0.267789	0.437383	0.705172	0	0	1
Unknown 088	12	9	12	1	1	1	17.6486	17.8721	17.7341	0.326877	0.599397	0.0634324	-0.137972	0.0854487	0.223421	0	0	1
Unknown 090	12	9	12	1	1	1	17.8211	17.3586	17.4542	0.858062	0.0895335	0.0410324	0.0956618	-0.366813	-0.462475	0	-1	-1
Unknown 097	12	9	12	1	1	1	20.0831	20.3544	19.9424	0.0954079	0.708529	0.343424	-0.412044	-0.140713	0.271331	-1	0	0
Unknown 101	12	9	12	1	1	1	17.128	16.5709	17.3249	0.0206214	0.703003	0.105186	0.754084	0.19693	-0.557154	1	0	0
Unknown 103	12	9	11	0.695398	0.695398	1	18.0489	18.2136	17.7436	0.0409671	0.190492	0.635541	-0.470038	-0.305291	0.164747	-1	0	0
Unknown 104	12	9	12	1	1	1	17.7695	17.0765	17.3826	0.433113	0.218744	0.0216319	0.306123	-0.386872	-0.692996	0	0	-1
Unknown 106	12	9	12	1	1	1	18.1179	17.5189	17.5264	0.999646	0.0963952	0.125341	0.00752153	-0.591456	-0.598977	0	-1	0
Unknown 107	12	9	12	1	1	1	19.3539	19.0514	18.7731	0.420481	0.0197017	0.361235	-0.278272	-0.580807	-0.302535	0	-1	0
Unknown 112	12	9	12	1	1	1	16.6035	15.6033	15.0565	0.380049	0.000776846	0.0498073	-0.546821	-1.54695	-1.00012	0	-1	-1
Unknown 118	12	9	12	1	1	1	18.385	17.7515	17.9825	0.594899	0.172549	0.0303313	0.23098	-0.402538	-0.633518	0	0	-1
Unknown 125	12	9	12	1	1	1	15.1233	14.4223	15.3167	0.0259828	0.797478	0.0950054	0.89434	0.193378	-0.700961	1	0	-1
Unknown 130	12	9	12	1	1	1	16.5844	14.3211	15.6093	0.17925	0.309478	0.00874475	1.28822	-0.975155	-2.26337	0	0	-1

## Sheet: PLSDA_Results_DDvsOther
Metabolite	VIP
Unknown 112	2.40824
Unknown 029	2.05678
Unknown 039	1.8705
Unknown 090	1.772
serotonin	1.76353
Unknown 130	1.73295
Unknown 082	1.7226
Unknown 073	1.70868
Unknown 036	1.70425
Unknown 078	1.70185
Unknown 104	1.65642
Unknown 106	1.65479
Unknown 053	1.6418
Unknown 118	1.6176
glycerol	1.60727
Unknown 107	1.59669
Unknown 066	1.58597
Unknown 080	1.57788
Unknown 031	1.54874
Unknown 079	1.52073
Unknown 081	1.50121
Unknown 094	1.48798
Unknown 063	1.48618
Unknown 070	1.47423
aminomalonic acid*	1.44763
Unknown 057	1.44312
urea	1.42732
Unknown 075	1.42333
heptadecanoic acid	1.42275
stearic acid	1.41034
Unknown 129	1.40135
galactonic acid	1.38945
pseudo uridine	1.38684
Unknown 117	1.38158
Unknown 064	1.36843
Unknown 010	1.36619
Unknown 109	1.3552
Unknown 128	1.35482
Unknown 084	1.35189
Unknown 086	1.34871
L-aspartic acid	1.34561
Unknown 032	1.34296
Unknown 012	1.34223
xylose	1.335
Unknown 123	1.33384
Unknown 085	1.32857
D-xylulose	1.32804
Unknown 136	1.29507
Unknown 060	1.25105
Unknown 025	1.25098
D-glucose	1.24117
Unknown 074	1.23348
2-methyl-3-hydroxybutyric acid	1.22194
Unknown 124	1.20953
Unknown 088	1.20938
2-oleoylglycerol	1.20153
Unknown 092	1.1916
Unknown 001	1.19158
Unknown 098	1.19116
Unknown 119	1.18301
L-tyrosine	1.18112
Unknown 035	1.17569
sucrose	1.17236
pyruvic acid	1.1706
1-monopalmitin	1.1672
Unknown 048	1.15937
Unknown 044	1.15528
Unknown 108	1.14603
myristic acid	1.14361
palmitic acid	1.13132
Unknown 056	1.12945
Unknown 021	1.12463
Unknown 076	1.10998
glyceric acid	1.10549
Unknown 122	1.10534
Unknown 114	1.09712
Unknown 077	1.09586
citric acid	1.0932
Unknown 131	1.08694
Unknown 068	1.07522
Unknown 099	1.07283
Unknown 018	1.06846
2-ketoisocaproic acid	1.06687
D-glucuronic acid	1.06426
L-alanine	1.04042
carbonate ion	1.02358
Unknown 113	1.01609
lactic acid	1.01286
Unknown 072	1.00925
Unknown 102	0.995238
EDTA	0.988919
Unknown 020	0.983465
Unknown 116	0.96628
fumaric acid	0.958399
Unknown 016	0.957047
Unknown 071	0.932135
Unknown 120	0.925712
cholestan-3-ol*	0.912937
alpha ketoglutaric acid	0.912371
Unknown 047	0.911132
L-pyroglutamic acid	0.910872
Unknown 121	0.90651
1,5-anhydrohexitol*	0.897054
pinitol*	0.891018
D-mannose	0.888114
Unknown 030	0.879409
behenic acid	0.878282
cholestan-3-ol, (3_,5_)-*	0.876275
N-methylalanine	0.87499
3-phosphoglyceric acid	0.871624
campesterol	0.868052
D-malic acid	0.865949
Unknown 083	0.855541
D-fructose	0.852451
Unknown 132	0.850781
monostearin	0.850515
Unknown 052	0.839886
L-serine	0.823259
D-mannitol	0.821142
Unknown 022	0.816281
Unknown 051	0.815366
Unknown 115	0.811699
Unknown 005	0.80621
Unknown 028	0.801217
L-ornithine	0.788173
glycine	0.77864
Unknown 026	0.764413
erythritol	0.75852
3-indolepropionic acid	0.757265
Unknown 127	0.738016
Unknown 014	0.73686
phosphate ion	0.736183
Unknown 100	0.734625
adenosine-5-monophosphate	0.731209
Unknown 089	0.722906
Unknown 137	0.72206
Unknown 093	0.717056
Unknown 062	0.69426
EDTA minor	0.687936
2-hydroxybutyric acid	0.683105
Unknown 023	0.670814
Unknown 125	0.667021
Unknown 105	0.666721
Unknown 019	0.663897
linoleic acid	0.659192
Unknown 045	0.65731
lauric acid	0.652381
Unknown 055	0.651837
Unknown 065	0.649997
L-cysteine	0.64956
3-deoxytetronic acid*	0.649558
oleic acid	0.648449
2-hydroxypyridine	0.644568
Unknown 037	0.64448
L-threonine	0.643679
porphine	0.641901
N-formylglycine	0.638176
Unknown 002	0.629239
Unknown 134	0.624451
Unknown 061	0.621237
taurine	0.617485
Unknown 087	0.611522
glycolic acid	0.610173
triethylene glycol*	0.603611
L-2-aminoadipic acid	0.602529
Unknown 133	0.598383
Unknown 040	0.59747
L-glutamine	0.594884
3-hydroxybutyric acid	0.579516
3-amino-2-piperidone*	0.569943
Unknown 038	0.564461
L-glutamic acid	0.556046
Unknown 027	0.546614
gluconic acid	0.543384
creatinine	0.541065
Unknown 126	0.531439
Unknown 095	0.526804
L-valine	0.521499
Unknown 042	0.517457
L-cystine	0.510626
Unknown 003	0.506268
beta-sitosterol	0.499781
L-isoleucine	0.498614
Unknown 096	0.497824
Unknown 043	0.496087
L-methionine	0.487279
Unknown 008	0.459916
xylitol	0.455606
ribitol	0.450676
L-threonic acid	0.44692
Unknown 007	0.442989
Unknown 017	0.442523
Unknown 046	0.433237
Unknown 013	0.426874
alpha-Tocopherol	0.422064
Unknown 091	0.420793
Unknown 015	0.401909
D-threitol	0.39928
docosahexaenoic acid	0.377658
Unknown 110	0.377112
Unknown 101	0.357254
Unknown 069	0.353354
Unknown 009	0.339447
2,4-diaminobutyric acid *	0.338599
myo-inositol	0.327572
dehydroalanine	0.326206
Unknown 006	0.31685
Unknown 059	0.316753
palmitoleic acid	0.312086
Unknown 033	0.303802
oxalic acid	0.299193
Unknown 054	0.296856
L-phenylalanine	0.270899
Unknown 041	0.2508
cycloleucine	0.238515
Unknown 049	0.195753
Unknown 097	0.19558
L-leucine	0.169903
cholersterol	0.104785
Unknown 058	0.0904232
Unknown 011	0.0892299
Unknown 111	0.0870188
L-proline	0.0723916
Unknown 024	0.071434

## Sheet: PLSDA_Results_LDvsOther
Metabolite	VIP
Unknown 124	2.53511
Unknown 117	2.38529
stearic acid	2.23615
Unknown 109	2.16917
Unknown 129	2.0616
Unknown 121	2.01724
Unknown 094	1.99233
Unknown 106	1.99217
Unknown 019	1.97566
Unknown 119	1.91658
Unknown 035	1.89631
heptadecanoic acid	1.88709
Unknown 123	1.84576
Unknown 128	1.82044
1,5-anhydrohexitol*	1.76326
Unknown 030	1.7284
Unknown 078	1.69233
Unknown 056	1.67553
Unknown 060	1.66237
D-glucuronic acid	1.65027
2-ketoisocaproic acid	1.64404
Unknown 102	1.60711
myristic acid	1.56469
ribitol	1.55618
Unknown 122	1.54696
sucrose	1.54388
Unknown 085	1.53408
2-oleoylglycerol	1.52938
glyceric acid	1.46394
Unknown 022	1.46113
galactonic acid	1.44885
Unknown 013	1.42422
D-glucose	1.4199
Unknown 006	1.41705
3-deoxytetronic acid*	1.41058
pseudo uridine	1.40995
Unknown 021	1.39882
Unknown 099	1.38169
Unknown 037	1.38004
3-hydroxybutyric acid	1.37362
Unknown 081	1.36508
L-aspartic acid	1.34286
Unknown 082	1.34072
Unknown 052	1.34024
Unknown 047	1.33363
Unknown 033	1.32535
citric acid	1.3253
1-monopalmitin	1.32374
Unknown 108	1.32357
triethylene glycol*	1.31027
Unknown 031	1.27857
Unknown 061	1.26647
Unknown 132	1.24597
campesterol	1.21155
Unknown 036	1.20943
L-2-aminoadipic acid	1.20739
Unknown 107	1.19577
urea	1.18303
Unknown 074	1.18021
Unknown 059	1.17448
cholestan-3-ol, (3_,5_)-*	1.16772
xylose	1.15788
cholestan-3-ol*	1.15397
fumaric acid	1.13854
Unknown 076	1.13147
Unknown 104	1.13094
Unknown 130	1.09638
Unknown 048	1.0922
Unknown 029	1.07477
Unknown 069	1.06702
L-phenylalanine	1.06662
Unknown 134	1.06396
Unknown 040	1.05988
palmitic acid	1.05832
L-methionine	1.0543
Unknown 133	1.0487
Unknown 001	1.04631
Unknown 066	1.02371
Unknown 053	1.022
Unknown 097	1.01663
Unknown 043	0.997239
Unknown 032	0.990668
Unknown 115	0.984861
D-malic acid	0.971593
Unknown 101	0.954586
Unknown 008	0.954203
glycolic acid	0.943507
L-valine	0.937394
Unknown 136	0.937362
L-glutamine	0.936909
L-threonine	0.932391
Unknown 131	0.928699
beta-sitosterol	0.925659
N-methylalanine	0.923031
Unknown 120	0.919481
D-threitol	0.913173
porphine	0.911021
Unknown 098	0.910162
L-serine	0.848596
D-mannose	0.844421
xylitol	0.842828
behenic acid	0.840022
L-alanine	0.831285
Unknown 068	0.812386
myo-inositol	0.809182
lactic acid	0.806888
alpha ketoglutaric acid	0.796325
Unknown 014	0.791786
Unknown 045	0.791303
Unknown 027	0.786756
Unknown 114	0.779821
Unknown 009	0.777953
pyruvic acid	0.776641
3-amino-2-piperidone*	0.76767
Unknown 127	0.763455
Unknown 039	0.742463
taurine	0.736819
Unknown 086	0.732785
Unknown 089	0.728402
Unknown 105	0.726041
Unknown 041	0.723122
adenosine-5-monophosphate	0.72297
glycerol	0.706278
glycine	0.705727
cycloleucine	0.700339
serotonin	0.700172
phosphate ion	0.695501
2-hydroxybutyric acid	0.692256
Unknown 125	0.681207
Unknown 084	0.672462
Unknown 042	0.669746
monostearin	0.647096
Unknown 016	0.642561
Unknown 118	0.641991
Unknown 110	0.635224
Unknown 113	0.617295
3-indolepropionic acid	0.615487
D-mannitol	0.613322
Unknown 073	0.59072
EDTA minor	0.584853
Unknown 020	0.583641
L-ornithine	0.563228
Unknown 062	0.559487
Unknown 093	0.559165
2-hydroxypyridine	0.545266
L-pyroglutamic acid	0.543094
L-isoleucine	0.541671
EDTA	0.530978
gluconic acid	0.529998
L-cysteine	0.516949
Unknown 088	0.491594
Unknown 092	0.477788
Unknown 080	0.473284
Unknown 010	0.472432
Unknown 111	0.447649
L-threonic acid	0.445885
pinitol*	0.436966
D-fructose	0.430991
Unknown 054	0.425788
Unknown 003	0.419714
Unknown 137	0.41616
Unknown 100	0.414263
Unknown 055	0.398592
Unknown 116	0.382959
docosahexaenoic acid	0.382059
2-methyl-3-hydroxybutyric acid	0.377901
Unknown 026	0.374648
N-formylglycine	0.369633
Unknown 044	0.364838
Unknown 038	0.351988
L-leucine	0.341695
carbonate ion	0.327806
L-cystine	0.326355
Unknown 049	0.314916
Unknown 051	0.313822
Unknown 017	0.313168
Unknown 023	0.311261
Unknown 126	0.301383
Unknown 077	0.299018
palmitoleic acid	0.294879
Unknown 091	0.292821
D-xylulose	0.290895
3-phosphoglyceric acid	0.28629
cholersterol	0.280308
alpha-Tocopherol	0.276772
Unknown 072	0.269211
Unknown 065	0.260745
Unknown 090	0.257162
aminomalonic acid*	0.246411
Unknown 075	0.24397
creatinine	0.237486
Unknown 063	0.236837
Unknown 025	0.231828
Unknown 015	0.229167
Unknown 095	0.223767
Unknown 064	0.208251
dehydroalanine	0.191481
Unknown 028	0.188306
Unknown 071	0.183821
Unknown 112	0.181083
Unknown 079	0.155207
L-proline	0.153982
erythritol	0.150795
2,4-diaminobutyric acid *	0.148958
linoleic acid	0.138571
Unknown 007	0.127768
L-tyrosine	0.0967624
Unknown 070	0.093683
Unknown 087	0.0912184
Unknown 057	0.0904154
Unknown 046	0.0846218
Unknown 058	0.0829662
Unknown 018	0.0766292
oleic acid	0.0730702
Unknown 012	0.071688
oxalic acid	0.0679958
Unknown 024	0.0647035
Unknown 011	0.0623116
Unknown 002	0.0529071
Unknown 005	0.038312
L-glutamic acid	0.0337779
Unknown 083	0.0298339
Unknown 096	0.0257222
lauric acid	0.0243902

## Sheet: PLSDA_Results_LLvsOther
Metabolite	VIP
Unknown 123	2.18477
Unknown 136	2.11481
2-oleoylglycerol	2.11184
Unknown 084	2.02073
Unknown 109	1.99286
Unknown 114	1.93257
Unknown 113	1.92779
Unknown 125	1.87662
Unknown 032	1.86226
Unknown 120	1.83728
Unknown 036	1.82663
Unknown 128	1.81899
D-mannitol	1.81139
carbonate ion	1.80003
Unknown 085	1.78777
1-monopalmitin	1.71176
D-glucose	1.71147
Unknown 122	1.68537
Unknown 048	1.61566
Unknown 059	1.61233
heptadecanoic acid	1.60263
pseudo uridine	1.59172
Unknown 068	1.58466
L-pyroglutamic acid	1.58153
Unknown 119	1.57596
Unknown 060	1.53381
aminomalonic acid*	1.5188
Unknown 124	1.49261
Unknown 021	1.47981
pyruvic acid	1.47302
Unknown 027	1.46781
myristic acid	1.46471
phosphate ion	1.43637
Unknown 129	1.415
porphine	1.40144
citric acid	1.40001
palmitic acid	1.39369
Unknown 074	1.38974
Unknown 003	1.38354
Unknown 127	1.38296
behenic acid	1.35788
Unknown 078	1.35078
EDTA minor	1.34831
Unknown 045	1.32933
Unknown 132	1.31136
oleic acid	1.30973
linoleic acid	1.30213
Unknown 056	1.27944
Unknown 118	1.26581
Unknown 116	1.25801
Unknown 010	1.25413
Unknown 099	1.25124
pinitol*	1.23713
glycerol	1.23658
galactonic acid	1.23401
3-phosphoglyceric acid	1.23286
Unknown 054	1.22471
Unknown 035	1.22346
Unknown 104	1.22289
lactic acid	1.21839
glycine	1.21305
Unknown 014	1.19976
Unknown 108	1.19966
Unknown 001	1.19709
L-aspartic acid	1.17648
Unknown 086	1.17346
Unknown 094	1.16829
docosahexaenoic acid	1.16729
L-cystine	1.16659
N-formylglycine	1.15797
palmitoleic acid	1.15682
L-cysteine	1.1534
Unknown 076	1.11058
2-ketoisocaproic acid	1.10701
Unknown 092	1.08729
Unknown 038	1.07932
Unknown 121	1.07027
Unknown 053	1.06841
Unknown 102	1.06777
Unknown 075	1.06473
stearic acid	1.05317
Unknown 023	1.04458
glyceric acid	1.03557
Unknown 051	1.02042
D-mannose	1.01878
L-glutamic acid	1.0011
erythritol	1.00014
L-ornithine	0.98892
Unknown 031	0.980855
Unknown 047	0.979911
taurine	0.968856
Unknown 095	0.959632
L-tyrosine	0.957509
Unknown 017	0.953833
Unknown 097	0.948214
Unknown 115	0.943518
L-alanine	0.932349
Unknown 106	0.92834
lauric acid	0.910824
2-hydroxypyridine	0.904669
D-threitol	0.893584
Unknown 117	0.878864
monostearin	0.86539
Unknown 062	0.861799
Unknown 082	0.861215
Unknown 007	0.857138
L-2-aminoadipic acid	0.837422
L-serine	0.822124
Unknown 069	0.813565
Unknown 019	0.812778
Unknown 071	0.809912
Unknown 080	0.806753
serotonin	0.803905
Unknown 093	0.795345
Unknown 066	0.793148
D-glucuronic acid	0.782195
Unknown 002	0.779049
Unknown 029	0.771556
Unknown 043	0.769428
Unknown 046	0.767287
alpha-Tocopherol	0.758354
glycolic acid	0.741274
oxalic acid	0.738251
dehydroalanine	0.734461
Unknown 089	0.729869
Unknown 098	0.720836
Unknown 065	0.715843
Unknown 070	0.698724
2,4-diaminobutyric acid *	0.680236
Unknown 044	0.674765
2-hydroxybutyric acid	0.653259
gluconic acid	0.652238
N-methylalanine	0.651061
Unknown 088	0.644492
D-xylulose	0.62433
Unknown 110	0.621812
Unknown 042	0.621093
alpha ketoglutaric acid	0.612306
Unknown 016	0.610507
Unknown 090	0.595312
Unknown 057	0.581086
Unknown 022	0.580627
Unknown 020	0.5776
1,5-anhydrohexitol*	0.571861
Unknown 134	0.558186
Unknown 073	0.557075
D-malic acid	0.553831
Unknown 133	0.534329
Unknown 052	0.516088
3-deoxytetronic acid*	0.514756
Unknown 063	0.513547
Unknown 130	0.477499
L-methionine	0.467372
Unknown 112	0.433999
Unknown 040	0.419322
Unknown 072	0.415932
fumaric acid	0.414233
3-hydroxybutyric acid	0.40381
D-fructose	0.403248
Unknown 101	0.398472
EDTA	0.384487
Unknown 033	0.382204
Unknown 100	0.379818
Unknown 028	0.379793
Unknown 013	0.372782
beta-sitosterol	0.358632
2-methyl-3-hydroxybutyric acid	0.356632
cholestan-3-ol*	0.355469
urea	0.352591
Unknown 083	0.351491
Unknown 058	0.346254
Unknown 077	0.343944
Unknown 049	0.339986
L-isoleucine	0.338634
L-phenylalanine	0.338429
Unknown 107	0.334551
Unknown 091	0.332653
Unknown 055	0.331986
Unknown 009	0.327732
Unknown 137	0.32536
Unknown 081	0.322689
Unknown 131	0.319617
L-glutamine	0.316698
Unknown 039	0.314792
Unknown 015	0.309757
Unknown 061	0.305617
Unknown 087	0.30309
Unknown 064	0.301857
Unknown 005	0.294634
Unknown 024	0.289584
creatinine	0.288737
Unknown 030	0.284207
Unknown 006	0.283163
Unknown 008	0.281029
campesterol	0.278886
triethylene glycol*	0.277133
cholestan-3-ol, (3_,5_)-*	0.276752
L-threonic acid	0.276653
Unknown 011	0.275564
3-indolepropionic acid	0.271372
L-valine	0.264952
3-amino-2-piperidone*	0.263188
Unknown 126	0.252599
Unknown 026	0.252079
Unknown 025	0.250873
cycloleucine	0.248626
xylose	0.242723
Unknown 041	0.236098
L-leucine	0.230528
adenosine-5-monophosphate	0.224444
Unknown 079	0.221234
Unknown 105	0.218544
cholersterol	0.215364
sucrose	0.21017
Unknown 012	0.204244
L-proline	0.180595
Unknown 018	0.173785
Unknown 037	0.144347
L-threonine	0.144228
Unknown 111	0.131026
xylitol	0.12056
ribitol	0.105707
Unknown 096	0.0882827
myo-inositol	0.0546063
